# Supplementary material for: Genomic and transcriptomic insights into the virulence and adaptation of shock syndrome-causing Streptococcus anginosus
Source: Microbiology (Reading). 2025 Feb 20;171(2):001535. doi: 10.1099/mic.0.001535 (PMC12282319; doi:10.1099/mic.0.001535)
Supplement: Uncited Supplementary Material 1. [file mic-171-01535-s002.xlsx]

## Sheet: Table S1
Table S1. Information on the S. anginosus strains used in the phylogenetic analysis.
ID	Strain	Full description
GCA_000184365.2_ASM18436v1_genomic	F0211	F0211 S_anginosusF0211-1.0_Cont242.4, whole genome shotgun sequence"
GCA_000186545.1_Strep_angi_1_2_62CV_V1_genomic	1_2_62CV	1_2_62CV genomic scaffold supercont1.1, whole genome shotgun sequence"
GCA_000214555.2_ASM21455v1_genomic	SK52	SK52 = DSM 20563 strain SK52 contig00005, whole genome shotgun sequence"
GCA_000257765.1_ASM25776v1_genomic	CCUG_39159	subsp. whileyi CCUG 39159 ctg120005254414, whole genome shotgun sequence"
GCA_000287595.1_SanginSK1138v1.0_genomic	SK1138	SK1138 ctg120007994228, whole genome shotgun sequence"
GCA_000373605.1_ASM37360v1_genomic	SK52	SK52 = DSM 20563 genomic scaffold B078DRAFT_scaffold_0.1, whole genome shotgun sequence"
GCA_000463465.1_ASM46346v1_genomic	C1051	C1051, complete genome"
GCA_000463505.1_ASM46350v1_genomic	C238	C238, complete genome"
GCA_000474055.1_ASM47405v1_genomic	SK52	SK52 = DSM 20563 DNA, contig: contig24, whole genome shotgun sequence"
GCA_000474115.1_ASM47411v1_genomic	1505	1505 DNA, contig: contig52, whole genome shotgun sequence"
GCA_000474155.1_ASM47415v1_genomic	T5	T5 DNA, contig: contig42, whole genome shotgun sequence"
GCA_000478925.1_ASM47892v1_genomic	MAS624	subsp. whileyi MAS624 DNA, complete genome"
GCA_000508545.1_Str_DORA_7_velvet_1.1_genomic	DORA_7	DORA_7 Q615_SPAC00001, whole genome shotgun sequence"
GCA_000831165.1_ASM83116v1_genomic	SA1	strain SA1, complete genome"
GCA_001069165.1_ASM106916v1_genomic	1043_SSUI	strain 1043_SSUI 101_213_4525, whole genome shotgun sequence"
GCA_001070115.1_ASM107011v1_genomic	1080_SANG	strain 1080_SANG 0_109331_4401222, whole genome shotgun sequence"
GCA_001074525.1_ASM107452v1_genomic	83_SANG	strain 83_SANG 106_1531_30852, whole genome shotgun sequence"
GCA_001076575.1_ASM107657v1_genomic	557_SANG	strain 557_SANG, whole genome shotgun sequence"
GCA_001412635.1_ASM141263v1_genomic	J4211	strain J4211, complete genome"
GCA_001510585.1_ASM151058v1_genomic	ChDC	strain ChDC B695 B695_contig000001, whole genome shotgun sequence"
GCA_001697145.1_ASM169714v1_genomic	J4206	strain J4206 chromosome, complete genome"
GCA_002088025.1_ASM208802v1_genomic	SK52	SK52 = DSM 20563 strain ATCC 33397 contig_1, whole genome shotgun sequence"
GCA_002847945.1_ASM284794v1_genomic	UMB0329	strain UMB0329 ERR1203600.17957_1_12.1, whole genome shotgun sequence"
GCA_002848065.1_ASM284806v1_genomic	UMB0220	strain UMB0220 ERR1203631.17957_1_43.1, whole genome shotgun sequence"
GCA_002848085.1_ASM284808v1_genomic	UMB0142	strain UMB0142 ERR1203662.17957_1_74.1, whole genome shotgun sequence"
GCA_002848125.1_ASM284812v1_genomic	UMB0050	strain UMB0050 ERR1203645.17957_1_57.1, whole genome shotgun sequence"
GCA_002860925.1_ASM286092v1_genomic	UMB0820	strain UMB0820 .16933_8_58.1, whole genome shotgun sequence"
GCA_002860945.1_ASM286094v1_genomic	UMB0839	strain UMB0839 .16933_8_34.1, whole genome shotgun sequence"
GCA_002860965.1_ASM286096v1_genomic	UMB0252	strain UMB0252 .16933_8_11.1, whole genome shotgun sequence"
GCA_002999475.1_ASM299947v1_genomic	11	strain 11 strain.11.s6-trimmed-pair1_paired_contig_1, whole genome shotgun sequence"
GCA_002999485.1_ASM299948v1_genomic	gc	strain gc gc.s7-trimmed-pair1_paired_contig_1, whole genome shotgun sequence"
GCA_002999515.1_ASM299951v1_genomic	p35gc	strain p35gc p35gc.s10-trimmed-pair1.paired_contig_1, whole genome shotgun sequence"
GCA_002999525.1_ASM299952v1_genomic	gl	strain gl gl.s8-trimmed-pair1.paired_contig_1, whole genome shotgun sequence"
GCA_002999555.1_ASM299955v1_genomic	OUP21	strain OUP21 oup21.s4-trimmed-pair1.paired_contig_1, whole genome shotgun sequence"
GCA_002999575.1_ASM299957v1_genomic	OUP25	strain OUP25 oup25.s5-trimmed-pair1.paired_contig_1, whole genome shotgun sequence"
GCA_002999595.1_ASM299959v1_genomic	OUP10	strain OUP10 oup10.s1-trimmed-pair1.paired_contig_1, whole genome shotgun sequence"
GCA_002999615.1_ASM299961v1_genomic	lac	strain lac lwc.s9-trimmed-pair1.paired_contig_1, whole genome shotgun sequence"
GCA_002999635.1_ASM299963v1_genomic	OUP19	strain OUP19 oup19.s3-trimmed-pair1_paired_contig_1, whole genome shotgun sequence"
GCA_002999655.1_ASM299965v1_genomic	OUP12	strain OUP12 oup12.s2-trimmed-pair1.paired_contig_1, whole genome shotgun sequence"
GCA_003436905.1_ASM343690v1_genomic	TF09-3AT	strain TF09-3AT TF09-3AT.Scaf1, whole genome shotgun sequence"
GCA_003439105.1_ASM343910v1_genomic	OM04-6BH	strain OM04-6BH OM04-6BH.Scaf1, whole genome shotgun sequence"
GCA_003460205.1_ASM346020v1_genomic	AF18-38	strain AF18-38 AF18-38.Scaf1, whole genome shotgun sequence"
GCA_003463665.1_ASM346366v1_genomic	AM58-6	strain AM58-6 AM58-6.Scaf1, whole genome shotgun sequence"
GCA_003469625.1_ASM346962v1_genomic	AM27-1LB	strain AM27-1LB AM27-1LB.Scaf1, whole genome shotgun sequence"
GCA_003568885.1_ASM356888v1_genomic	CALM001	strain CALM001 NODE_1_length_1134963_cov_75.5688_ID_471, whole genome shotgun sequence"
GCA_005844435.1_ASM584443v1_genomic	1001175st1_H11	strain 1001175st1_H11 NODE_10_length_69994_cov_77.1519, whole genome shotgun sequence"
GCA_008726305.1_ASM872630v1_genomic	UMB8710	strain UMB8710 NODE_10_length_71586_cov_23.397529, whole genome shotgun sequence"
GCA_008726365.3_ASM872636v3_genomic	UMB8616	strain UMB8616 chromosome, complete genome"
GCA_008726415.1_ASM872641v1_genomic	UMB8390	strain UMB8390 NODE_10_length_58451_cov_25.046259, whole genome shotgun sequence"
GCA_008726505.1_ASM872650v1_genomic	UMB7052	strain UMB7052 NODE_10_length_61834_cov_28.100750, whole genome shotgun sequence"
GCA_008726525.2_ASM872652v2_genomic	UMB4708	strain UMB4708 chromosome, complete genome"
GCA_008726565.1_ASM872656v1_genomic	UMB4683	strain UMB4683 NODE_10_length_79117_cov_60.851981, whole genome shotgun sequence"
GCA_008726575.1_ASM872657v1_genomic	UMB3444	strain UMB3444 NODE_10_length_75622_cov_38.447010, whole genome shotgun sequence"
GCA_008726635.1_ASM872663v1_genomic	UMB2128	strain UMB2128 NODE_100_length_762_cov_34.648819, whole genome shotgun sequence"
GCA_008726835.1_ASM872683v1_genomic	UMB972	strain UMB972 NODE_10_length_74948_cov_40.397856, whole genome shotgun sequence"
GCA_008726875.1_ASM872687v1_genomic	UMB633	strain UMB633 NODE_10_length_62823_cov_29.090708, whole genome shotgun sequence"
GCA_008726945.1_ASM872694v1_genomic	UMB622	strain UMB622 NODE_10_length_69681_cov_29.006125, whole genome shotgun sequence"
GCA_008726965.1_ASM872696v1_genomic	UMB619	strain UMB619 NODE_10_length_63187_cov_13.587853, whole genome shotgun sequence"
GCA_008726985.1_ASM872698v1_genomic	UMB595	strain UMB595 NODE_10_length_70458_cov_27.623992, whole genome shotgun sequence"
GCA_008727045.1_ASM872704v1_genomic	UMB567	strain UMB567 NODE_10_length_67307_cov_23.761253, whole genome shotgun sequence"
GCA_008727075.1_ASM872707v1_genomic	UMB248	strain UMB248 NODE_10_length_70190_cov_35.933874, whole genome shotgun sequence"
GCA_011029125.1_ASM1102912v1_genomic	VA01-10AN	strain VA01-10AN NODE_10_length_65777_cov_21.165575, whole genome shotgun sequence"
GCA_011029135.1_ASM1102913v1_genomic	VA01-14AN	strain VA01-14AN NODE_10_length_61831_cov_98.877642, whole genome shotgun sequence"
GCA_012030005.1_ASM1203000v1_genomic	UMB1296	strain UMB1296 NODE_10_length_77203_cov_24.264051, whole genome shotgun sequence"
GCA_012030235.1_ASM1203023v1_genomic	UMB7768	strain UMB7768 NODE_10_length_79084_cov_18.013362, whole genome shotgun sequence"
GCA_012030555.1_ASM1203055v1_genomic	UMB0839	strain UMB0839 NODE_10_length_70480_cov_19.702841, whole genome shotgun sequence"
GCA_015547285.1_ASM1554728v1_genomic	BSD2780120874b_170522_B1	strain BSD2780120874b_170522_B1 NODE_10_length_76097_cov_93.0896, whole genome shotgun sequence"
GCA_015552775.1_ASM1555277v1_genomic	1001713B170131_170501_E6	strain 1001713B170131_170501_E6 NODE_10_length_58631_cov_88.5266, whole genome shotgun sequence"
GCA_015669245.1_ASM1566924v1_genomic	D40t1_170626_B7	strain D40t1_170626_B7 NODE_10_length_78639_cov_39.4339, whole genome shotgun sequence"
GCA_015669745.1_ASM1566974v1_genomic	1001285H_161024_F1	strain 1001285H_161024_F1 NODE_10_length_77720_cov_94.5657, whole genome shotgun sequence"
GCA_015671015.1_ASM1567101v1_genomic	1001175B_160314_H11	strain 1001175B_160314_H11 NODE_10_length_69994_cov_77.1519, whole genome shotgun sequence"
GCA_015671415.1_ASM1567141v1_genomic	1001270H_150608_C6	strain 1001270H_150608_C6 NODE_10_length_93169_cov_35.977, whole genome shotgun sequence"
GCA_016725185.1_ASM1672518v1_genomic	FDAARGOS_1155	strain FDAARGOS_1155 chromosome, complete genome"
GCA_016903355.1_ASM1690335v1_genomic	FDAARGOS_1357	strain FDAARGOS_1357 chromosome, complete genome"
GCA_018380435.1_ASM1838043v1_genomic	L2_037_008G1_dasL2_037_008G1_concoct_24	isolate L2_037_008G1_dasL2_037_008G1_concoct_24 L2_037_008G1_scaffold_100, whole genome shotgun sequence"
GCA_018919275.1_ASM1891927v1_genomic	UMB1353-1Y	strain UMB1353-1Y NODE_10_length_73269_cov_25.269599, whole genome shotgun sequence"
GCA_019013005.1_ASM1901300v1_genomic	CD12_MAG19	isolate CD12_MAG19 k141_10173, whole genome shotgun sequence"
GCA_019013245.1_ASM1901324v1_genomic	CD10_MAG7	isolate CD10_MAG7 k141_10959, whole genome shotgun sequence"
GCA_019733875.1_ASM1973387v1_genomic	K27	strain K27 scaf_1, whole genome shotgun sequence"
GCA_019733995.1_ASM1973399v1_genomic	K20	strain K20 scaf_1, whole genome shotgun sequence"
GCA_019930025.1_ASM1993002v1_genomic	SK81	strain SK81 Sanginosus_SK81_DanaHsu_Sia_NO_1, whole genome shotgun sequence"
GCA_019930105.1_ASM1993010v1_genomic	SK52	strain SK52 = DSM 20563 Sanginosus_SK52_DanaHsu_Sia_NO_1, whole genome shotgun sequence"
GCA_020735765.1_ASM2073576v1_genomic	FDAARGOS_1569	subsp. anginosus strain FDAARGOS_1569 chromosome, complete genome"
GCA_021184285.1_ASM2118428v1_genomic	47S1	strain 47S1 chromosome
GCA_023109055.1_ASM2310905v1_genomic	S64	strain S64 NODE_10_length_92168_cov_189.383306, whole genome shotgun sequence"
GCA_023109095.1_ASM2310909v1_genomic	S63	strain S63 NODE_10_length_75619_cov_162.657502, whole genome shotgun sequence"
GCA_023109135.1_ASM2310913v1_genomic	S67	strain S67 NODE_10_length_85064_cov_173.210562, whole genome shotgun sequence"
GCA_023109445.1_ASM2310944v1_genomic	S41	strain S41 NODE_10_length_95610_cov_38.091528, whole genome shotgun sequence"
GCA_023109745.1_ASM2310974v1_genomic	S27	strain S27 NODE_10_length_75879_cov_230.965806, whole genome shotgun sequence"
GCA_023109795.1_ASM2310979v1_genomic	S26	strain S26 NODE_10_length_78928_cov_207.461098, whole genome shotgun sequence"
GCA_023109855.1_ASM2310985v1_genomic	S20	strain S20 NODE_10_length_81625_cov_208.152401, whole genome shotgun sequence"
GCA_023109925.1_ASM2310992v1_genomic	S17	strain S17 NODE_10_length_73976_cov_23.900718, whole genome shotgun sequence"
GCA_023109975.1_ASM2310997v1_genomic	S16	strain S16 NODE_10_length_2157_cov_48.639867, whole genome shotgun sequence"
GCA_023110155.1_ASM2311015v1_genomic	S08	strain S08 NODE_10_length_2157_cov_55.906755, whole genome shotgun sequence"
GCA_023169525.1_ASM2316952v1_genomic	CCUG_27928	CCUG 27928 DNA, complete genome"
GCA_025908505.1_ASM2590850v1_genomic	UMB9290	strain UMB9290 NODE_100_length_239_cov_99.685185, whole genome shotgun sequence"
GCA_025908595.1_ASM2590859v1_genomic	UMB0794	strain UMB0794 NODE_10_length_73482_cov_75.612847, whole genome shotgun sequence"
GCA_025908605.1_ASM2590860v1_genomic	UMB10324	strain UMB10324 NODE_10_length_100648_cov_46.619005, whole genome shotgun sequence"
GCA_025908635.1_ASM2590863v1_genomic	UMB9089	strain UMB9089 NODE_10_length_73105_cov_52.219573, whole genome shotgun sequence"
GCA_025908655.1_ASM2590865v1_genomic	UMB9980	strain UMB9980 NODE_100_length_389_cov_151.942308, whole genome shotgun sequence"
GCA_025908675.1_ASM2590867v1_genomic	UMB8624	strain UMB8624 NODE_10_length_54347_cov_217.435176, whole genome shotgun sequence"
GCA_025908685.1_ASM2590868v1_genomic	UMB8184	strain UMB8184 NODE_106_length_3582_cov_156.017974, whole genome shotgun sequence"
GCA_025908705.1_ASM2590870v1_genomic	UMB9076	strain UMB9076 NODE_10_length_64999_cov_73.643680, whole genome shotgun sequence"
GCA_025908735.1_ASM2590873v1_genomic	UMB8040	strain UMB8040 NODE_100_length_296_cov_151.196347, whole genome shotgun sequence"
GCA_025908755.1_ASM2590875v1_genomic	UMB9133	strain UMB9133 NODE_10_length_83174_cov_66.555387, whole genome shotgun sequence"
GCA_025908775.1_ASM2590877v1_genomic	UMB8042	strain UMB8042 NODE_10_length_78830_cov_81.705738, whole genome shotgun sequence"
GCA_025908785.1_ASM2590878v1_genomic	UMB8649	strain UMB8649 NODE_10_length_67358_cov_54.685974, whole genome shotgun sequence"
GCA_025908815.1_ASM2590881v1_genomic	UMB7842	strain UMB7842 NODE_100_length_322_cov_0.795918, whole genome shotgun sequence"
GCA_025908835.1_ASM2590883v1_genomic	UMB10184	strain UMB10184 NODE_100_length_323_cov_0.434959, whole genome shotgun sequence"
GCA_025908845.1_ASM2590884v1_genomic	UMB8342	strain UMB8342 NODE_10_length_1631_cov_1.880952, whole genome shotgun sequence"
GCA_025908855.1_ASM2590885v1_genomic	UMB8501	strain UMB8501 NODE_10_length_80743_cov_91.819403, whole genome shotgun sequence"
GCA_025908895.1_ASM2590889v1_genomic	UMB7585	strain UMB7585 NODE_100_length_308_cov_0.515152, whole genome shotgun sequence"
GCA_025908915.1_ASM2590891v1_genomic	UMB6654	strain UMB6654 NODE_10_length_64426_cov_44.323921, whole genome shotgun sequence"
GCA_025908925.1_ASM2590892v1_genomic	UMB0729	strain UMB0729 NODE_10_length_67336_cov_42.954266, whole genome shotgun sequence"
GCA_025908955.1_ASM2590895v1_genomic	UMB7778	strain UMB7778 NODE_10_length_101061_cov_171.579240, whole genome shotgun sequence"
GCA_025908975.1_ASM2590897v1_genomic	UMB7433	strain UMB7433 NODE_101_length_10751_cov_22.572044, whole genome shotgun sequence"
GCA_025908995.2_ASM2590899v2_genomic	UMB1357	strain UMB1357 NODE_10_length_60189_cov_89.937633, whole genome shotgun sequence"
GCA_025909015.1_ASM2590901v1_genomic	UMB7514	strain UMB7514 NODE_100_length_338_cov_0.961686, whole genome shotgun sequence"
GCA_025909025.1_ASM2590902v1_genomic	UMB7556	strain UMB7556 NODE_100_length_351_cov_0.624088, whole genome shotgun sequence"
GCA_025909075.2_ASM2590907v2_genomic	UMB1022	strain UMB1022 NODE_100_length_7803_cov_70.016826, whole genome shotgun sequence"
GCA_025909095.1_ASM2590909v1_genomic	UMB6888	strain UMB6888 NODE_100_length_4927_cov_2.900206, whole genome shotgun sequence"
GCA_025909115.1_ASM2590911v1_genomic	UMB1339	strain UMB1339 NODE_10_length_72157_cov_96.115275, whole genome shotgun sequence"
GCA_025909125.1_ASM2590912v1_genomic	UMB1338	strain UMB1338 NODE_10_length_66743_cov_39.236177, whole genome shotgun sequence"
GCA_025909155.1_ASM2590915v1_genomic	UMB1224	strain UMB1224 NODE_100_length_256_cov_0.843575, whole genome shotgun sequence"
GCA_025909175.1_ASM2590917v1_genomic	UMB8047	strain UMB8047 NODE_10_length_57620_cov_110.021393, whole genome shotgun sequence"
GCA_025909195.1_ASM2590919v1_genomic	UMB1096	strain UMB1096 NODE_100_length_246_cov_0.881657, whole genome shotgun sequence"
GCA_025909215.1_ASM2590921v1_genomic	UMB9933	strain UMB9933 NODE_100_length_369_cov_0.352740, whole genome shotgun sequence"
GCA_025909235.1_ASM2590923v1_genomic	UMB9868	strain UMB9868 NODE_100_length_296_cov_0.712329, whole genome shotgun sequence"
GCA_025909255.1_ASM2590925v1_genomic	UMB1226	strain UMB1226 NODE_100_length_7541_cov_30.772508, whole genome shotgun sequence"
GCA_025909265.1_ASM2590926v1_genomic	UMB9864	strain UMB9864 NODE_100_length_301_cov_20.357143, whole genome shotgun sequence"
GCA_025909295.1_ASM2590929v1_genomic	UMB6516	strain UMB6516 NODE_10_length_77098_cov_30.325028, whole genome shotgun sequence"
GCA_025909305.1_ASM2590930v1_genomic	UMB9072	strain UMB9072 NODE_10_length_77135_cov_14.142490, whole genome shotgun sequence"
GCA_025909335.1_ASM2590933v1_genomic	UMB5706	strain UMB5706 NODE_100_length_310_cov_0.686695, whole genome shotgun sequence"
GCA_025909345.1_ASM2590934v1_genomic	UMB9618	strain UMB9618 NODE_100_length_311_cov_0.666667, whole genome shotgun sequence"
GCA_025909375.1_ASM2590937v1_genomic	UMB8885	strain UMB8885 NODE_10_length_82496_cov_7.873003, whole genome shotgun sequence"
GCA_025909385.1_ASM2590938v1_genomic	UMB1049	strain UMB1049 NODE_100_length_334_cov_0.665370, whole genome shotgun sequence"
GCA_025909415.1_ASM2590941v1_genomic	UMB9213	strain UMB9213 NODE_100_length_260_cov_0.868852, whole genome shotgun sequence"
GCA_025909435.1_ASM2590943v1_genomic	UMB9345	strain UMB9345 NODE_10_length_96130_cov_33.104588, whole genome shotgun sequence"
GCA_025909455.1_ASM2590945v1_genomic	UMB6879	strain UMB6879 NODE_101_length_225_cov_65.459459, whole genome shotgun sequence"
GCA_025909465.1_ASM2590946v1_genomic	UMB8810	strain UMB8810 NODE_100_length_298_cov_0.705882, whole genome shotgun sequence"
GCA_025909495.1_ASM2590949v1_genomic	UMB8030	strain UMB8030 NODE_10_length_96678_cov_48.840757, whole genome shotgun sequence"
GCA_025909505.1_ASM2590950v1_genomic	UMB9388	strain UMB9388 NODE_100_length_349_cov_0.591912, whole genome shotgun sequence"
GCA_025909515.1_ASM2590951v1_genomic	UMB10048	strain UMB10048 NODE_100_length_539_cov_154.071429, whole genome shotgun sequence"
GCA_025909555.1_ASM2590955v1_genomic	UMB10058	strain UMB10058 NODE_10_length_65728_cov_23.925652, whole genome shotgun sequence"
GCA_025909565.1_ASM2590956v1_genomic	UMB10318	strain UMB10318 NODE_100_length_341_cov_0.693182, whole genome shotgun sequence"
GCA_025909595.1_ASM2590959v1_genomic	UMB1640	strain UMB1640 NODE_10_length_76179_cov_118.026136, whole genome shotgun sequence"
GCA_025909615.1_ASM2590961v1_genomic	UMB9231	strain UMB9231 NODE_100_length_343_cov_1.127820, whole genome shotgun sequence"
GCA_025909635.1_ASM2590963v1_genomic	UMB9908	strain UMB9908 NODE_10_length_67707_cov_37.943930, whole genome shotgun sequence"
GCA_025909655.1_ASM2590965v1_genomic	UMB9970	strain UMB9970 NODE_100_length_294_cov_0.405530, whole genome shotgun sequence"
GCA_025909675.1_ASM2590967v1_genomic	UMB8050	strain UMB8050 NODE_10_length_94208_cov_53.538781, whole genome shotgun sequence"
GCA_025909685.1_ASM2590968v1_genomic	UMB9334	strain UMB9334 NODE_10_length_71264_cov_64.690547, whole genome shotgun sequence"
GCA_025909715.1_ASM2590971v1_genomic	UMB1090	strain UMB1090 NODE_100_length_312_cov_51.165957, whole genome shotgun sequence"
GCA_025909735.1_ASM2590973v1_genomic	UMB9086	strain UMB9086 NODE_100_length_228_cov_0.841060, whole genome shotgun sequence"
GCA_025909755.1_ASM2590975v1_genomic	UMB9214	strain UMB9214 NODE_10_length_93203_cov_94.028295, whole genome shotgun sequence"
GCA_026783905.1_ASM2678390v1_genomic	D14000499	strain D14000499 D14000499_S15_contig_10_consensus, whole genome shotgun sequence"
GCA_026783965.1_ASM2678396v1_genomic	B15938459	strain B15938459 B15938459_S9_trimmed_(paired)_contig_10_consensus, whole genome shotgun sequence"
GCA_026784005.1_ASM2678400v1_genomic	A16000175	strain A16000175 A16000175_S7_contig_10_consensus, whole genome shotgun sequence"
GCA_026784015.1_ASM2678401v1_genomic	A12032580	strain A12032580 A12032580_S15_contig_1_consensus, whole genome shotgun sequence"
GCA_026784025.1_ASM2678402v1_genomic	100993000000	strain 100993296213 100993296213_S15_100993296213_S15_contig_10_consen, whole genome shotgun sequence"
GCA_026784085.1_ASM2678408v1_genomic	A13000426	strain A13000426 A13000426_S14_contig_10_consensus, whole genome shotgun sequence"
GCA_027658535.1_ASM2765853v1_genomic	AM109-19	strain AM109-19 JF3HH19006.Scaf1, whole genome shotgun sequence"
GCA_027658905.1_ASM2765890v1_genomic	AM104-89	strain AM104-89 SF3HH24007.Scaf1, whole genome shotgun sequence"
GCA_027660775.1_ASM2766077v1_genomic	AM100_PMO_1D_13A	strain AM100_PMO_1D_13A AM100_PMO_1D_13A.Scaf1, whole genome shotgun sequence"
GCA_027672465.1_ASM2767246v1_genomic	AM113-93	strain AM113-93 MF3HH22007B.Scaf1, whole genome shotgun sequence"
GCA_027672485.1_ASM2767248v1_genomic	AM113-92	strain AM113-92 MF3HH22006B.Scaf1, whole genome shotgun sequence"
GCA_027672805.1_ASM2767280v1_genomic	AM113-67	strain AM113-67 HF3HH22005.Scaf1, whole genome shotgun sequence"
GCA_027673585.1_ASM2767358v1_genomic	AM113-188	strain AM113-188 JF3HA22017B.Scaf1, whole genome shotgun sequence"
GCA_027684665.1_ASM2768466v1_genomic	AF18-32LB	strain AF18-32LB AF18-32LB.Scaf1, whole genome shotgun sequence"
GCA_027685845.1_ASM2768584v1_genomic	AF11-3H	strain AF11-3H AF11-3H.Scaf1, whole genome shotgun sequence"
GCA_027687505.1_ASM2768750v1_genomic	AF07-5B	strain AF07-5B AF07-5B.Scaf1, whole genome shotgun sequence"
GCA_027692715.1_ASM2769271v1_genomic	OF35-2-MSGA	strain OF35-2-MSGA OF35-2-MSGA.Scaf1, whole genome shotgun sequence"
GCA_027698225.1_ASM2769822v1_genomic	AM93-01IFCA	strain AM93-01IFCA AM93-01IFCA.Scaf1, whole genome shotgun sequence"
GCA_027722505.1_ASM2772250v1_genomic	AM109-43	strain AM109-43 JF3HA19004.Scaf1, whole genome shotgun sequence"
GCA_027722665.1_ASM2772266v1_genomic	AM109-79	strain AM109-79 GF3HA19006.Scaf1, whole genome shotgun sequence"
GCA_027723265.1_ASM2772326v1_genomic	AM109-95	strain AM109-95 JF3HA19009.Scaf1, whole genome shotgun sequence"
GCA_028325225.1_ASM2832522v1_genomic	D40st1_H1_D40t1_170626	strain D40st1_H1_D40t1_170626 NODE_10_length_101061_cov_21.9429, whole genome shotgun sequence"
GCA_028326005.1_ASM2832600v1_genomic	D35st1_A10_D35t1_190705	strain D35st1_A10_D35t1_190705 NODE_10_length_81634_cov_22.3002, whole genome shotgun sequence"
GCA_028326185.1_ASM2832618v1_genomic	1001295st1_A4_1001295H_181012	strain 1001295st1_A4_1001295H_181012 NODE_10_length_66348_cov_20.8911, whole genome shotgun sequence"
GCA_028326225.1_ASM2832622v1_genomic	1001713st1_H6_1001713B170207_170306	strain 1001713st1_H6_1001713B170207_170306 NODE_10_length_59070_cov_76.7234, whole genome shotgun sequence"
GCA_028326245.1_ASM2832624v1_genomic	D35st1_H2_D35t1_190705	strain D35st1_H2_D35t1_190705 NODE_103_length_7601_cov_27.5019, whole genome shotgun sequence"
GCA_028326945.1_ASM2832694v1_genomic	BSD2780120874st1_H7_BSD2780120874b_170522	strain BSD2780120874st1_H7_BSD2780120874b_170522 NODE_10_length_76911_cov_36.7769, whole genome shotgun sequence"
GCA_028327005.1_ASM2832700v1_genomic	1001295st1_D2_1001295H_181012	strain 1001295st1_D2_1001295H_181012 NODE_10_length_66348_cov_60.1105, whole genome shotgun sequence"
GCA_028327075.1_ASM2832707v1_genomic	1001270st1_C11_1001270J_160509	strain 1001270st1_C11_1001270J_160509 NODE_100_length_6893_cov_41.8304, whole genome shotgun sequence"
GCA_029010215.1_ASM2901021v1_genomic	VSI67	strain VSI67 chromosome, complete genome"
GCA_029010275.1_ASM2901027v1_genomic	VSI85	strain VSI85 chromosome, complete genome"
GCA_029011235.1_ASM2901123v1_genomic	VSI52	strain VSI52 chromosome, complete genome"
GCA_029011295.1_ASM2901129v1_genomic	VSI40	strain VSI40 chromosome, complete genome"
GCA_029011355.1_ASM2901135v1_genomic	VSI37	strain VSI37 chromosome, complete genome"
GCA_029011615.1_ASM2901161v1_genomic	VSI16	strain VSI16 chromosome, complete genome"
GCA_029011695.1_ASM2901169v1_genomic	VSI13	strain VSI13 chromosome, complete genome"
GCA_029011905.1_ASM2901190v1_genomic	VSI68	strain VSI68 chromosome, complete genome"
GCA_029012025.1_ASM2901202v1_genomic	VSI12	strain VSI12 chromosome, complete genome"
GCA_030027035.1_ASM3002703v1_genomic	S6	strain S6 5008-2 1, whole genome shotgun sequence"
GCA_030676835.1_ASM3067683v1_genomic	SMC5342	strain SMC5342 NODE_10_length_75692_cov_327.089420, whole genome shotgun sequence"
GCA_032475095.1_ASM3247509v1_genomic	N4_155_009G1_dasN4_155_009G1_concoct_22	isolate N4_155_009G1_dasN4_155_009G1_concoct_22 N4_155_009G1_scaffold_16, whole genome shotgun sequence"
GCA_032475355.1_ASM3247535v1_genomic	N4_154_013G1_dasN4_154_013G1_abawaca.26	isolate N4_154_013G1_dasN4_154_013G1_abawaca.26 N4_154_013G1_scaffold_8, whole genome shotgun sequence"
GCA_032503125.1_ASM3250312v1_genomic	N5_252_091G1_dasN5_252_091G1_concoct_16	isolate N5_252_091G1_dasN5_252_091G1_concoct_16 N5_252_091G1_scaffold_113, whole genome shotgun sequence"
GCA_032513805.1_ASM3251380v1_genomic	N5_281_031G1_dasN5_281_031G1_maxbin2.maxbin.007	isolate N5_281_031G1_dasN5_281_031G1_maxbin2.maxbin.007 N5_281_031G1_scaffold_10, whole genome shotgun sequence"
GCA_032546675.1_ASM3254667v1_genomic	N1_021_000G1_dasN1_021_000G1_maxbin2.maxbin.020	isolate N1_021_000G1_dasN1_021_000G1_maxbin2.maxbin.020 N1_021_000G1_scaffold_2, whole genome shotgun sequence"
GCA_032547465.1_ASM3254746v1_genomic	N1_019_000G1_dasN1_019_000G1_concoct_16	isolate N1_019_000G1_dasN1_019_000G1_concoct_16 N1_019_000G1_scaffold_8, whole genome shotgun sequence"
GCA_032552755.1_ASM3255275v1_genomic	N3_173_000G1_dasN3_173_000G1_concoct_15	isolate N3_173_000G1_dasN3_173_000G1_concoct_15 N3_173_000G1_scaffold_24, whole genome shotgun sequence"
GCA_032564095.1_ASM3256409v1_genomic	N4_124_007G1_dasN4_124_007G1_concoct_5	isolate N4_124_007G1_dasN4_124_007G1_concoct_5 N4_124_007G1_scaffold_1, whole genome shotgun sequence"
GCA_032568495.1_ASM3256849v1_genomic	N4_100_000G1_dasN4_100_000G1_abawaca.10	isolate N4_100_000G1_dasN4_100_000G1_abawaca.10 N4_100_000G1_scaffold_1, whole genome shotgun sequence"
GCA_032578875.1_ASM3257887v1_genomic	S2_011_000G1_dasS2_011_000G1_concoct_7	isolate S2_011_000G1_dasS2_011_000G1_concoct_7 S2_011_000G1_scaffold_16, whole genome shotgun sequence"
GCA_033803305.1_ASM3380330v1_genomic	UMB9668	strain UMB9668 NODE_1_length_179184_cov_84.329662, whole genome shotgun sequence"
GCA_033803315.1_ASM3380331v1_genomic	UMB1758	strain UMB1758 NODE_1_length_364941_cov_45.099804, whole genome shotgun sequence"
GCA_033803345.1_ASM3380334v1_genomic	UMB9669	strain UMB9669 NODE_1_length_179184_cov_68.430126, whole genome shotgun sequence"
GCA_033803365.1_ASM3380336v1_genomic	UMB1479	strain UMB1479 NODE_1_length_382360_cov_67.125559, whole genome shotgun sequence"
GCA_033803385.1_ASM3380338v1_genomic	UMB1477	strain UMB1477 NODE_1_length_382360_cov_54.382943, whole genome shotgun sequence"
GCA_033803405.1_ASM3380340v1_genomic	UMB2997	strain UMB2997 NODE_1_length_188927_cov_64.996214, whole genome shotgun sequence"
GCA_033803425.1_ASM3380342v1_genomic	UMB2966	strain UMB2966 NODE_1_length_188927_cov_57.760674, whole genome shotgun sequence"
GCA_033803445.1_ASM3380344v1_genomic	UMB2976	strain UMB2976 NODE_1_length_188927_cov_62.474067, whole genome shotgun sequence"
GCA_033803465.1_ASM3380346v1_genomic	UMB9674	strain UMB9674 NODE_1_length_179184_cov_57.023732, whole genome shotgun sequence"
GCA_033803485.1_ASM3380348v1_genomic	UMB2969	strain UMB2969 NODE_1_length_188927_cov_54.473876, whole genome shotgun sequence"
GCA_033803505.1_ASM3380350v1_genomic	UMB6332	strain UMB6332 NODE_1_length_195883_cov_63.518537, whole genome shotgun sequence"
GCA_033803525.1_ASM3380352v1_genomic	UMB9676	strain UMB9676 NODE_1_length_187067_cov_48.642269, whole genome shotgun sequence"
GCA_036233775.1_ASM3623377v1_genomic	UMB3513	strain UMB3513 NODE_1_length_461596_cov_60.361340, whole genome shotgun sequence"
GCA_036233795.1_ASM3623379v1_genomic	UMB2825	strain UMB2825 NODE_10_length_101747_cov_56.236312, whole genome shotgun sequence"
GCA_036233835.1_ASM3623383v1_genomic	UMB2004	strain UMB2004 NODE_1_length_421032_cov_58.420465, whole genome shotgun sequence"
GCA_036233875.1_ASM3623387v1_genomic	UMB1433	strain UMB1433 NODE_1_length_485861_cov_51.676286, whole genome shotgun sequence"
GCA_036233895.1_ASM3623389v1_genomic	UMB2838	strain UMB2838 NODE_1_length_422080_cov_43.186055, whole genome shotgun sequence"
GCA_036233915.1_ASM3623391v1_genomic	UMB2908	strain UMB2908 NODE_10_length_80374_cov_102.284789, whole genome shotgun sequence"
GCA_036233925.1_ASM3623392v1_genomic	UMB2531	strain UMB2531 NODE_1_length_403312_cov_47.798481, whole genome shotgun sequence"
GCA_036233945.1_ASM3623394v1_genomic	UMB6544	strain UMB6544 NODE_1_length_257784_cov_48.877022, whole genome shotgun sequence"
GCA_036233975.1_ASM3623397v1_genomic	UMB9487	strain UMB9487 NODE_1_length_274928_cov_36.743671, whole genome shotgun sequence"
GCA_036233995.1_ASM3623399v1_genomic	UMB3306	strain UMB3306 NODE_1_length_305457_cov_47.325551, whole genome shotgun sequence"
GCA_036234015.1_ASM3623401v1_genomic	UMB7280	strain UMB7280 NODE_1_length_243519_cov_40.557894, whole genome shotgun sequence"
GCA_036234035.1_ASM3623403v1_genomic	UMB1438	strain UMB1438 NODE_1_length_485868_cov_44.948618, whole genome shotgun sequence"
GCA_036234055.1_ASM3623405v1_genomic	UMB9371	strain UMB9371 NODE_10_length_71487_cov_56.227559, whole genome shotgun sequence"
GCA_036234075.1_ASM3623407v1_genomic	UMB9481	strain UMB9481 NODE_1_length_274933_cov_48.805688, whole genome shotgun sequence"
GCA_036234095.1_ASM3623409v1_genomic	UMB8171	strain UMB8171 NODE_10_length_96804_cov_60.205966, whole genome shotgun sequence"
GCA_036234105.1_ASM3623410v1_genomic	UMB9377	strain UMB9377 NODE_10_length_71487_cov_58.419784, whole genome shotgun sequence"
GCA_036234125.1_ASM3623412v1_genomic	UMB9793	strain UMB9793 NODE_1_length_420553_cov_68.330789, whole genome shotgun sequence"
GCA_036234155.1_ASM3623415v1_genomic	UMB2085	strain UMB2085 NODE_10_length_66774_cov_33.496305, whole genome shotgun sequence"
GCA_036234175.1_ASM3623417v1_genomic	UMB4708	strain UMB4708 NODE_1_length_244967_cov_63.835239, whole genome shotgun sequence"
GCA_036234195.1_ASM3623419v1_genomic	UMB2287	strain UMB2287 NODE_10_length_77052_cov_60.282660, whole genome shotgun sequence"
GCA_036234215.1_ASM3623421v1_genomic	UMB8181	strain UMB8181 NODE_10_length_96804_cov_72.556481, whole genome shotgun sequence"
GCA_036234225.1_ASM3623422v1_genomic	UMB2934	strain UMB2934 NODE_10_length_80374_cov_44.250439, whole genome shotgun sequence"
GCA_036234235.1_ASM3623423v1_genomic	UMB4545	strain UMB4545 NODE_10_length_100786_cov_69.762228, whole genome shotgun sequence"
GCA_036234245.1_ASM3623424v1_genomic	UMB2081	strain UMB2081 NODE_10_length_66774_cov_46.497445, whole genome shotgun sequence"
GCA_036234295.1_ASM3623429v1_genomic	UMB2349	strain UMB2349 NODE_10_length_71441_cov_61.703247, whole genome shotgun sequence"
GCA_036234335.1_ASM3623433v1_genomic	UMB2513	strain UMB2513 NODE_10_length_70859_cov_60.171318, whole genome shotgun sequence"
GCA_036234345.1_ASM3623434v1_genomic	UMB5038	strain UMB5038 NODE_10_length_92832_cov_71.895955, whole genome shotgun sequence"
GCA_036234375.1_ASM3623437v1_genomic	UMB1167	strain UMB1167 NODE_10_length_76437_cov_67.010264, whole genome shotgun sequence"
GCA_036234395.1_ASM3623439v1_genomic	UMB2816	strain UMB2816 NODE_10_length_100765_cov_37.702651, whole genome shotgun sequence"
GCA_036234415.1_ASM3623441v1_genomic	UMB7291	strain UMB7291 NODE_10_length_98725_cov_49.485457, whole genome shotgun sequence"
GCA_036234435.1_ASM3623443v1_genomic	UMB8174	strain UMB8174 NODE_10_length_96804_cov_67.627118, whole genome shotgun sequence"
GCA_036234455.1_ASM3623445v1_genomic	UMB9482	strain UMB9482 NODE_10_length_80537_cov_50.868169, whole genome shotgun sequence"
GCA_036234475.1_ASM3623447v1_genomic	UMB2693	strain UMB2693 NODE_10_length_58624_cov_60.914528, whole genome shotgun sequence"
GCA_036234495.1_ASM3623449v1_genomic	UMB1280	strain UMB1280 NODE_10_length_79988_cov_170.732238, whole genome shotgun sequence"
GCA_036234515.1_ASM3623451v1_genomic	UMB2010	strain UMB2010 NODE_10_length_75902_cov_75.752357, whole genome shotgun sequence"
GCA_036234535.1_ASM3623453v1_genomic	UMB8188	strain UMB8188 NODE_10_length_97553_cov_73.969056, whole genome shotgun sequence"
GCA_036234545.1_ASM3623454v1_genomic	UMB2405	strain UMB2405 NODE_10_length_76094_cov_71.067071, whole genome shotgun sequence"
GCA_036234575.1_ASM3623457v1_genomic	UMB7300	strain UMB7300 NODE_10_length_77058_cov_52.613106, whole genome shotgun sequence"
GCA_036234595.1_ASM3623459v1_genomic	UMB2690	strain UMB2690 NODE_10_length_58624_cov_47.333367, whole genome shotgun sequence"
GCA_036234615.1_ASM3623461v1_genomic	UMB1272	strain UMB1272 NODE_10_length_79988_cov_63.060926, whole genome shotgun sequence"
GCA_036235355.1_ASM3623535v1_genomic	UMB4551	strain UMB4551 NODE_10_length_100786_cov_45.175259, whole genome shotgun sequence"
GCA_036235395.1_ASM3623539v1_genomic	UMB5023	strain UMB5023 NODE_10_length_92832_cov_48.205557, whole genome shotgun sequence"
GCA_036235405.1_ASM3623540v1_genomic	UMB4628	strain UMB4628 NODE_10_length_100583_cov_64.691578, whole genome shotgun sequence"
GCA_036235455.1_ASM3623545v1_genomic	UMB4561	strain UMB4561 NODE_10_length_101915_cov_69.561221, whole genome shotgun sequence"
GCA_036235465.1_ASM3623546v1_genomic	UMB6382	strain UMB6382 NODE_10_length_78402_cov_68.242268, whole genome shotgun sequence"
GCA_036235495.1_ASM3623549v1_genomic	UMB6546	strain UMB6546 NODE_10_length_71477_cov_81.314329, whole genome shotgun sequence"
GCA_036235505.1_ASM3623550v1_genomic	UMB3522	strain UMB3522 NODE_10_length_88175_cov_61.485758, whole genome shotgun sequence"
GCA_036235525.1_ASM3623552v1_genomic	UMB4081	strain UMB4081 NODE_10_length_58624_cov_56.898820, whole genome shotgun sequence"
GCA_036235555.1_ASM3623555v1_genomic	UMB4631	strain UMB4631 NODE_10_length_100765_cov_116.828815, whole genome shotgun sequence"
GCA_036235575.1_ASM3623557v1_genomic	UMB3332	strain UMB3332 NODE_10_length_81051_cov_67.855647, whole genome shotgun sequence"
GCA_036235585.1_ASM3623558v1_genomic	UMB4542	strain UMB4542 NODE_10_length_100786_cov_58.565248, whole genome shotgun sequence"
GCA_036235615.1_ASM3623561v1_genomic	UMB4641	strain UMB4641 NODE_10_length_100765_cov_43.635240, whole genome shotgun sequence"
GCA_036235625.1_ASM3623562v1_genomic	UMB4335	strain UMB4335 NODE_10_length_76094_cov_63.837084, whole genome shotgun sequence"
GCA_036235635.1_ASM3623563v1_genomic	UMB3322	strain UMB3322 NODE_1_length_422490_cov_89.458823, whole genome shotgun sequence"
GCA_036235655.1_ASM3623565v1_genomic	UMB4062	strain UMB4062 NODE_1_length_515108_cov_78.134926, whole genome shotgun sequence"
GCA_036235675.1_ASM3623567v1_genomic	UMB7249	strain UMB7249 NODE_1_length_239906_cov_75.272782, whole genome shotgun sequence"
GCA_036235695.1_ASM3623569v1_genomic	UMB6911	strain UMB6911 NODE_1_length_421396_cov_53.807358, whole genome shotgun sequence"
GCA_036235715.1_ASM3623571v1_genomic	UMB3309	strain UMB3309 NODE_1_length_422493_cov_48.458235, whole genome shotgun sequence"
GCA_036235735.1_ASM3623573v1_genomic	UMB6372	strain UMB6372 NODE_1_length_234974_cov_68.032228, whole genome shotgun sequence"
GCA_036235755.1_ASM3623575v1_genomic	UMB6742	strain UMB6742 NODE_1_length_186741_cov_51.909613, whole genome shotgun sequence"
GCA_036235775.1_ASM3623577v1_genomic	UMB5051	strain UMB5051 NODE_1_length_304447_cov_61.073389, whole genome shotgun sequence"
GCA_036235795.1_ASM3623579v1_genomic	UMB3664	strain UMB3664 NODE_1_length_467893_cov_49.210374, whole genome shotgun sequence"
GCA_036235815.1_ASM3623581v1_genomic	UMB3661	strain UMB3661 NODE_1_length_467886_cov_50.604180, whole genome shotgun sequence"
GCA_036235835.1_ASM3623583v1_genomic	UMB3528	strain UMB3528 NODE_1_length_461596_cov_51.773563, whole genome shotgun sequence"
GCA_036235855.1_ASM3623585v1_genomic	UMB5856	strain UMB5856 NODE_1_length_379274_cov_57.856318, whole genome shotgun sequence"
GCA_036235875.1_ASM3623587v1_genomic	UMB3532	strain UMB3532 NODE_1_length_461596_cov_81.156612, whole genome shotgun sequence"
GCA_036235895.1_ASM3623589v1_genomic	UMB3283	strain UMB3283 NODE_1_length_304822_cov_59.994760, whole genome shotgun sequence"
GCA_036235915.1_ASM3623591v1_genomic	UMB3301	strain UMB3301 NODE_1_length_422490_cov_50.026930, whole genome shotgun sequence"
GCA_036235935.1_ASM3623593v1_genomic	UMB6221	strain UMB6221 NODE_1_length_381978_cov_78.945204, whole genome shotgun sequence"
GCA_036235955.1_ASM3623595v1_genomic	UMB5755	strain UMB5755 NODE_1_length_281455_cov_99.076528, whole genome shotgun sequence"
GCA_036235975.1_ASM3623597v1_genomic	UMB4069	strain UMB4069 NODE_1_length_515120_cov_81.444944, whole genome shotgun sequence"
GCA_036235995.1_ASM3623599v1_genomic	UMB5748	strain UMB5748 NODE_1_length_270893_cov_74.883248, whole genome shotgun sequence"
GCA_036236025.1_ASM3623602v1_genomic	UMB7226	strain UMB7226 NODE_1_length_239906_cov_84.296968, whole genome shotgun sequence"
GCA_036236035.1_ASM3623603v1_genomic	UMB3685	strain UMB3685 NODE_1_length_323690_cov_29.851107, whole genome shotgun sequence"
GCA_036236095.1_ASM3623609v1_genomic	UMB6377	strain UMB6377 NODE_1_length_234974_cov_64.092134, whole genome shotgun sequence"
GCA_036236115.1_ASM3623611v1_genomic	UMB6286	strain UMB6286 NODE_1_length_379274_cov_69.394801, whole genome shotgun sequence"
GCA_036236135.1_ASM3623613v1_genomic	UMB6966	strain UMB6966 NODE_1_length_225476_cov_75.129944, whole genome shotgun sequence"
GCA_036236155.1_ASM3623615v1_genomic	UMB6801	strain UMB6801 NODE_1_length_186380_cov_59.956109, whole genome shotgun sequence"
GCA_036236175.1_ASM3623617v1_genomic	UMB6808	strain UMB6808 NODE_1_length_242079_cov_44.571708, whole genome shotgun sequence"
GCA_036236195.1_ASM3623619v1_genomic	UMB6970	strain UMB6970 NODE_1_length_242156_cov_79.559556, whole genome shotgun sequence"
GCA_036236215.1_ASM3623621v1_genomic	UMB3058	strain UMB3058 NODE_1_length_467886_cov_66.006799, whole genome shotgun sequence"
GCA_036236235.1_ASM3623623v1_genomic	UMB6295	strain UMB6295 NODE_1_length_379274_cov_67.430561, whole genome shotgun sequence"
GCA_036236255.1_ASM3623625v1_genomic	UMB7238	strain UMB7238 NODE_1_length_239906_cov_86.254383, whole genome shotgun sequence"
GCA_036236275.1_ASM3623627v1_genomic	UMB3294	strain UMB3294 NODE_1_length_304822_cov_54.253860, whole genome shotgun sequence"
GCA_036236295.1_ASM3623629v1_genomic	UMB3052	strain UMB3052 NODE_1_length_467886_cov_65.483910, whole genome shotgun sequence"
GCA_036236315.1_ASM3623631v1_genomic	UMB6223	strain UMB6223 NODE_1_length_404245_cov_54.989804, whole genome shotgun sequence"
GCA_036306505.1_ASM3630650v1_genomic	DOME_MAG_8377	isolate DOME_MAG_8377 8377_D0103_k141_2761, whole genome shotgun sequence"
GCA_036409175.1_ASM3640917v1_genomic	San20	strain San20 NODE_106_length_539_cov_0.502165, whole genome shotgun sequence"
GCA_036409205.1_ASM3640920v1_genomic	San95	strain San95 NODE_1000_length_250_cov_0.843931, whole genome shotgun sequence"
GCA_036409275.1_ASM3640927v1_genomic	San49	strain San49 NODE_101_length_509_cov_0.587963, whole genome shotgun sequence"
GCA_036409285.1_ASM3640928v1_genomic	San100	strain San100 NODE_102_length_279_cov_0.722772, whole genome shotgun sequence"
GCA_036409295.1_ASM3640929v1_genomic	San188	strain San188 NODE_1007_length_249_cov_0.709302, whole genome shotgun sequence"
GCA_036409325.1_ASM3640932v1_genomic	San26	strain San26 NODE_10_length_60113_cov_270.401659, whole genome shotgun sequence"
GCA_036409355.1_ASM3640935v1_genomic	San85	strain San85 NODE_101_length_337_cov_0.719231, whole genome shotgun sequence"
GCA_036747915.1_ASM3674791v1_genomic	CTOTU14316	isolate CTOTU14316 NODE_18_length_28202_cov_2.588873, whole genome shotgun sequence"
GCA_036902965.1_ASM3690296v1_genomic	San08	strain San08 k127_100, whole genome shotgun sequence"
GCA_036903035.1_ASM3690303v1_genomic	San246	strain San246 k127_5482, whole genome shotgun sequence"
GCA_037093115.1_San289_genomic	San289	strain San289 sequence00001, whole genome shotgun sequence"
GCA_037093865.1_SanR154_TC_genomic	SanR154_TC	strain SanR154_TC RCJ-6_scaffold1, whole genome shotgun sequence"
GCA_037093905.1_SanR154_genomic	SanR154	strain SanR154 k141_342, whole genome shotgun sequence"
GCA_039060165.1_ASM3906016v1_genomic	2227st1_D9_2227SCRN_220401	strain 2227st1_D9_2227SCRN_220401 NODE_1_length_300354_cov_23.412113, whole genome shotgun sequence"
GCA_039060215.1_ASM3906021v1_genomic	2227st2_E1_2227SCRN_220401	strain 2227st2_E1_2227SCRN_220401 NODE_1_length_739464_cov_24.502766, whole genome shotgun sequence"
GCA_039060265.1_ASM3906026v1_genomic	2227st2_E8_2227SCRN_220401	strain 2227st2_E8_2227SCRN_220401 NODE_1_length_551995_cov_25.712552, whole genome shotgun sequence"
GCA_039750535.1_ASM3975053v1_genomic	RTP31015st1_D3_RTP31015_201113	strain RTP31015st1_D3_RTP31015_201113 NODE_1_length_251188_cov_14.930788, whole genome shotgun sequence"
GCA_039756915.1_ASM3975691v1_genomic	RTP21484st1_G12_RTP21484_190118	strain RTP21484st1_G12_RTP21484_190118 NODE_1_length_361143_cov_17.400409, whole genome shotgun sequence"
GCA_039756935.1_ASM3975693v1_genomic	RTP21484st1_A5_RTP21484_190118	strain RTP21484st1_A5_RTP21484_190118 NODE_1_length_201027_cov_22.801558, whole genome shotgun sequence"
GCA_039756955.1_ASM3975695v1_genomic	1010st1_E4_1010SCRN_200918	strain 1010st1_E4_1010SCRN_200918 NODE_1_length_379026_cov_27.051867, whole genome shotgun sequence"
GCA_039756975.1_ASM3975697v1_genomic	1010st1_D3_1010SCRN_200918	strain 1010st1_D3_1010SCRN_200918 NODE_1_length_381053_cov_27.322595, whole genome shotgun sequence"
GCA_900096985.1_BVI_genomic	BVI	isolate BVI genome assembly, contig: BVI_contig26, whole genome shotgun sequence"
GCA_900636475.1_42197_F01_genomic	NCTC10713	strain NCTC10713 genome assembly, chromosome: 1"
GCA_901542375.1_42042_E01_genomic	NCTC10707	strain NCTC10707 genome assembly, contig: ERS904732SCcontig000001, whole genome shotgun sequence"
GCA_901542445.1_42017_C01_genomic	NCTC11062	strain NCTC11062 genome assembly, contig: ERS904727SCcontig000001, whole genome shotgun sequence"
GCA_901542485.1_42166_C01_genomic	NCTC11064	strain NCTC11064 genome assembly, chromosome: 1"
GCA_901875545.1_Streptococcus_anginosus_BgEED29_genomic	BgEED29	isolate Streptococcus_anginosus_BgEED29 genome assembly, contig: NODE_10_length_86551_cov_33504475, whole genome shotgun sequence"
GCA_902374285.1_MGYG-HGUT-01362_genomic	MGYG-HGUT-01362	isolate MGYG-HGUT-01362 genome assembly, contig: NZ_GL636615.1, whole genome shotgun sequence"
GCA_902386165.1_UHGG_MGYG-HGUT-02347_genomic	MGYG-HGUT-02347	isolate MGYG-HGUT-02347 genome assembly, contig: GUT_GENOME141397_1, whole genome shotgun sequence"
GCA_905204085.1_SRR5580158-mag-bin.34_genomic	SRR5580158-bin.34	isolate SRR5580158-bin.34 genome assembly, contig: NODE_920_length_25149_cov_4.225671, whole genome shotgun sequence"
GCA_905208655.1_ERR1430443-mag-bin.2_genomic	ERR1430443-bin.2	isolate ERR1430443-bin.2 genome assembly, contig: NODE_1_length_404683_cov_29.973418, whole genome shotgun sequence"
GCA_905371845.1_SRR9217392-mag-bin.17_genomic	SRR9217392-mag-bin.17	isolate SRR9217392-mag-bin.17 genome assembly, contig: SRR9217392-mag-bin.17_12, whole genome shotgun sequence"
GCA_905373415.1_SRR9217464-mag-bin.3_genomic	SRR9217464-mag-bin.3	isolate SRR9217464-mag-bin.3 genome assembly, contig: SRR9217464-mag-bin.3_24, whole genome shotgun sequence"
GCA_938014235.1_ERR537010_bin.72_CONCOCT_v1.1_MAG_genomic	ERR537010_bin.72_CONCOCT_v1.1_MAG	isolate ERR537010_bin.72_CONCOCT_v1.1_MAG genome assembly, contig: ERZ1746137.224, whole genome shotgun sequence"
GCA_938046685.1_ERR1430443_bin.89_CONCOCT_v1.1_MAG_genomic	ERR1430443_bin.89_CONCOCT_v1.1_MAG	isolate ERR1430443_bin.89_CONCOCT_v1.1_MAG genome assembly, contig: ERZ1309488.1097, whole genome shotgun sequence"
GCA_947087255.1_SRR11749280_bin.5_metaWRAP_v1.3_MAG_genomic	SRR11749280_bin.5_metaWRAP_v1.3_MAG	isolate SRR11749280_bin.5_metaWRAP_v1.3_MAG genome assembly, contig: ERZ13382828.14, whole genome shotgun sequence"
GCA_947252925.1_SRR17635612_bin.8_metaWRAP_v1.3_MAG_genomic	SRR17635612_bin.8_metaWRAP_v1.3_MAG	isolate SRR17635612_bin.8_metaWRAP_v1.3_MAG genome assembly, contig: ERZ14212856.5, whole genome shotgun sequence"
GCA_958477475.1_SRR17798024_bin.12_MetaWRAP_v1.3_MAG_genomic	SRR17798024_bin.12_MetaWRAP_v1.3_MAG	isolate SRR17798024_bin.12_MetaWRAP_v1.3_MAG genome assembly, contig: ERZ18698384.73, whole genome shotgun sequence"
GCA_959604595.1_SRR16279937_bin.37_MetaWRAP_v1.3_MAG_genomic	SRR16279937_bin.37_MetaWRAP_v1.3_MAG	isolate SRR16279937_bin.37_MetaWRAP_v1.3_MAG genome assembly, contig: ERZ19289544.13, whole genome shotgun sequence"
GCA_959608175.1_SRR16280094_bin.28_MetaWRAP_v1.3_MAG_genomic	SRR16280094_bin.28_MetaWRAP_v1.3_MAG	isolate SRR16280094_bin.28_MetaWRAP_v1.3_MAG genome assembly, contig: ERZ19289495.36, whole genome shotgun sequence"
GCA_963511505.1_SRR17798759_bin.6_MetaWRAP_v1.3_MAG_genomic	SRR17798759_bin.6_MetaWRAP_v1.3_MAG	isolate SRR17798759_bin.6_MetaWRAP_v1.3_MAG genome assembly, contig: ERZ21776742.2, whole genome shotgun sequence"
GCA_963512825.1_SRR13099467_bin.7_MetaWRAP_v1.3_MAG_genomic	SRR13099467_bin.7_MetaWRAP_v1.3_MAG	isolate SRR13099467_bin.7_MetaWRAP_v1.3_MAG genome assembly, contig: ERZ21775551.3, whole genome shotgun sequence"
GCA_963516065.1_ERR9969031_bin.10_MetaWRAP_v1.3_MAG_genomic	ERR9969031_bin.10_MetaWRAP_v1.3_MAG	isolate ERR9969031_bin.10_MetaWRAP_v1.3_MAG genome assembly, contig: ERZ21615742.25, whole genome shotgun sequence"
GCA_963521365.1_ERR9968936_bin.31_MetaWRAP_v1.3_MAG_genomic	ERR9968936_bin.31_MetaWRAP_v1.3_MAG	isolate ERR9968936_bin.31_MetaWRAP_v1.3_MAG genome assembly, contig: ERZ21616090.5, whole genome shotgun sequence"
GCA_963534695.1_DRR247342_bin.7_MetaWRAP_v1.3_MAG_genomic	DRR247342_bin.7_MetaWRAP_v1.3_MAG	isolate DRR247342_bin.7_MetaWRAP_v1.3_MAG genome assembly, contig: ERZ14222127.101, whole genome shotgun sequence"
GCA_963536555.1_DRR247347_bin.36_MetaWRAP_v1.3_MAG_genomic	DRR247347_bin.36_MetaWRAP_v1.3_MAG	isolate DRR247347_bin.36_MetaWRAP_v1.3_MAG genome assembly, contig: ERZ14222125.108, whole genome shotgun sequence"
GCA_963545135.1_SRR17738100_bin.1_MetaWRAP_v1.3_MAG_genomic	SRR17738100_bin.1_MetaWRAP_v1.3_MAG	isolate SRR17738100_bin.1_MetaWRAP_v1.3_MAG genome assembly, contig: ERZ14211610.1, whole genome shotgun sequence"
GCA_963545745.1_SRR17738120_bin.4_MetaWRAP_v1.3_MAG_genomic	SRR17738120_bin.4_MetaWRAP_v1.3_MAG	isolate SRR17738120_bin.4_MetaWRAP_v1.3_MAG genome assembly, contig: ERZ14211591.13, whole genome shotgun sequence"
GCA_963546095.1_SRR13061517_bin.24_MetaWRAP_v1.3_MAG_genomic	SRR13061517_bin.24_MetaWRAP_v1.3_MAG	isolate SRR13061517_bin.24_MetaWRAP_v1.3_MAG genome assembly, contig: ERZ21659672.203, whole genome shotgun sequence"
GCA_963552525.1_SRR23388434_bin.38_MetaWRAP_v1.3_MAG_genomic	SRR23388434_bin.38_MetaWRAP_v1.3_MAG	isolate SRR23388434_bin.38_MetaWRAP_v1.3_MAG genome assembly, contig: ERZ21659763.1055, whole genome shotgun sequence"
GCA_963555425.1_SRR15443040_bin.16_MetaWRAP_v1.3_MAG_genomic	SRR15443040_bin.16_MetaWRAP_v1.3_MAG	isolate SRR15443040_bin.16_MetaWRAP_v1.3_MAG genome assembly, contig: ERZ21787670.108, whole genome shotgun sequence"
S_anginosus	KH1

## Sheet: Table S2
Table S2. Primers used in this study.
Primer	Sequencea	Purpose
01193_R_3645_SphI_S	ATA GCA TGC GTG GGG ATT TGA TAG TGA TAC	RNA quality check
01193_R_2666_AS	CCG TGC TAG ATT AAG CAG ATT TGT C
NP_erm_XhoI_S	AAT CTC GAG TTA AGA AGG AGT GAT TAC ATG	Amplification of erm
NP_erm_BamHI_AS	CGA GGA TCC GAA TTA TTT CCT CCC GTT AAA
01403_L_917_S	CAT CCT CTT GCC AGT GGT G	Construction of yodJ deletion mutant
01403_L_2052_BamHI_AS	ATA GGA TCC GCT TGG CAT TTG AC
01403_R_2439_XhoI_S	ATA CTC GAG TCC CCA CAA GCT GTC
01403_R_3546_AS	TGA TTT ATG AGC CTG GTG
01599_L_4810_S	ATC TCG TTT AGA CTG CGC TC	Construction of alr deletion mutant
01599_L_5953_BamHI_AS	ATA GGA TCC ACG CGA GAT ATG CAA G
01599_R_6671_XhoI_S	ATA CTC GAG ACC GTG ACC ATA GGC
01599_R_7792_AS	GGG GCT GAT GTT GCG AC
01802_L_10245_S	TGA GTG AGC TGA GTG TTC	Construction of ldcB/dacB deletion mutant
01802_L_11155_BamHI_AS	ATA GGA TCC TCA AAG CGG AAC C
01802_R_14328_XhoI_S	ATA CTC GAG ACG TTG TTC TTT GTG
01802_R_15439_AS	TTC GAC TCC TTC AAT TGT TC
a, Restriction endonuclease recognition sequences are underlined.

## Sheet: Table S3 COG
Table S3. COG classification of S. anginosus KH1 ORFs.
COG Category	Number of genes	% of total ORFs	% Sum
Information Stroage and Processing
[J] translation, ribosomal structure and biogenesis	141	7.743	24.6
[K] transcription	160	8.78638
[L] replication, recombination and repair	147	8.07249
Cellular Processes and Signaling
[D] cell cycle, cell division, chromosome partitioning	38	2.08677	15.3
[M] cell envelop biogenesis	97	5.32674
[N] cell motility	7	0.384404
[O] posttranslational modification, protein turnover, chaperones	37	2.03185
[T] signal transduction mechanisms	25	1.37287
[U] intracellular trafficking, secretion, and vesicular transport	17	0.933553
[V] defense mechanisms	58	3.18506
Metabolism
[C] energy production and conversion	64	3.51455	31.7
[E] aa transport and metabolism	107	5.87589
[F] nucleotide transport and metabolism	80	4.39319
[G] carbohydrate transport and metabolism	131	7.19385
[H] coenzyme transport and metabolism	57	3.13015
[I] lipid transport and metabolism	41	2.25151
[P] inorganic ion transport and metabolism	87	4.77759
[Q] secondary metabolite biosynthesis, transport and catabolism	9	0.494234
Poorly Characterized
[S] function unknown	518	28.4	28.4

## Sheet: Table S4 Island 1
Table S4. Expression of genomic island 1 of S. anginosus KH1.
Locus tag	Description	TPM		Fold-chang
		SMa	SVa	SM/SV
PO908_00725	DNA-binding protein	24.173	31.0525	0.778456
PO908_00730	Phage protein	23.9152	36.2632	0.65949
PO908_00735	DUF3310 domain-containing protein	22.7945	31.5623	0.722208
PO908_00740	Hypothetical protein	24.333	35.0623	0.693993
PO908_00745	Hypothetical protein	24.4963	40.0574	0.611529
PO908_00750	Single-stranded DNA-binding protein	23.5206	22.7823	1.0324
PO908_00755	LAGLIDADG-2 domain-containing protein	23.756	38.8515	0.611456
PO908_00760	Replicase domain-containing protein	25.003	42.3978	0.589724
PO908_00765	Phage protein	25.1987	66.8479	0.376956
PO908_00770	Transcriptional activator	25.1514	40.8496	0.615707
PO908_00775	Putative site-specific recombinase	0.0001	17.4463	5.73188e-06
a, SM, the modified serum medium; SV, the artificial saliva medium.

## Sheet: Table S5 Islands 2, 4
Table S5. The expression of genomic islands 2 and 4 of S. anginosus KH1.
Locus tag	Description	TPM		Fold-chang
		SMa	SVa	SM/SV
PO908_02570 and 02895	Gp32/ncbi: site-specific integrase	41.1898	12.5609	3.27922
PO908_02575 and 02900	ArpU family transcriptional regulator	41.3217	10.6057	3.89617
PO908_02580 and 02905	Hypothetical protein	39.7015	7.73635	5.13182
PO908_02585 and 02910	Hypothetical protein	37.1701	7.92293	4.69146
PO908_02590 and 02915	Hypothetical protein	41.1393	9.30474	4.42132
PO908_02595 and 02920	Hypothetical protein	32.9868	7.59675	4.34223
PO908_02600 and 02925	Hypothetical protein	40.6386	9.7332	4.17526
PO908_02605 and 02930	Hypothetical protein	0.0001	7.53406	1.3273e-05
PO908_02610 and 02935	Hypothetical protein	40.82	8.07679	5.05399
PO908_02615 and 02940	Hypothetical protein	41.6365	9.23974	4.50625
PO908_02620 and 02945	Hypothetical protein	49.2495	14.4543	3.40727
PO908_02625 and 02950	HNH endonuclease	40.912	13.2447	3.08892
PO908_02630 and 02955	Phaghe terminase	41.6131	21.0361	1.97817
PO908_02635 and 02960	Terminase	41.5611	12.3613	3.36219
a, SM, the modified serum medium; SV, the artificial saliva medium identified. The mean of the two loci is shown.

## Sheet: Table S6 Island 3
Table S6. The expression of genomic island 3 of S. anginosus KH1.
Locus tag	Description	TPM		Fold-chang
		SMa	SVa	SM/SV
PO908_02750	Hypothetical protein	74.424	111.882	0.665204
PO908_02755	Holin	57.667	66.0944	0.872495
PO908_02760	Lysozyme	58.1813	59.9764	0.970069
PO908_02765	Tyrosine recombinase	45.868	13.462	3.40722
PO908_02770	Hypothetical protein	62.2621	39.0955	1.59257
PO908_02775	LexA repressor	57.1829	35.3516	1.61755
PO908_02780	Hypothetical protein	47.2395	22.6277	2.08768
PO908_02785	Hypothetical protein	41.4412	9.02507	4.59179
PO908_02790	Hypothetical protein	42.4821	10.8023	3.9327
PO908_02795	Hypothetical protein	55.932	30.4278	1.83819
PO908_02800	Hypothetical protein	44.1637	15.2416	2.89758
PO908_02805	DUF3102 domain-containing protein	55.3077	22.1999	2.49134
PO908_02810	ORF6C domain-containing protein	45.9363	11.6748	3.93465
PO908_02815	Hypothetical protein	55.0883	26.7693	2.05789
PO908_02820	Lipoprotein	50.4114	21.9277	2.29898
PO908_02825	Hypothetical protein	48.7538	17.9349	2.71838
PO908_02830	Cell division protein FtsL	53.6534	22.5989	2.37416
PO908_02835	Hypothetical protein	60.2195	36.0923	1.66849
PO908_02840	DUF1642 domain-containing protein	49.5851	19.3769	2.55898
PO908_02845	Phage protein	50.2298	16.8672	2.97795
PO908_02850	Single-stranded DNA-binding protein	48.4933	15.587	3.11115
PO908_02855	DUF3885 domain-containing protein	41.6268	8.54459	4.87171
PO908_02860	Hypothetical protein	33.8144	7.84315	4.31133
a, SM, the modified serum medium; SV, the artificial saliva medium.

## Sheet: Table S7  Island 5
Table S7. The expression of genomic island 5 of S. anginosus KH1.
Locus tag	Description	TPM		Fold-chang
		SMa	SVa	SM/SV
PO908_05375	Ton-B dependent receptor	49.5	97	0.5
PO908_05380	Hypothetical protein	0.441835	8.93109	0.0494716
PO908_05385	Hypothetical protein	0.490021	9.39741	0.0521443
PO908_05390	Rep protein	0.348119	8.50424	0.0409348
PO908_05395	Hypothetical protein	0.113019	8.38703	0.0134755
PO908_05400	Site-specific integrase	0.210544	8.51796	0.0247177
a, SM, the modified serum medium; SV, the artificial saliva medium.

## Sheet: Table S8 Island 6
Table S8. The expression of genomic island 6 of S. anginosus KH1.
Locus tag	Description	TPM		Fold-chang
		SMa	SVa	SM/SV
PO908_08050	Hypothetical protein	92.8541	84.8164	1.09477
PO908_08055	RelB antitoxin	210.152	225.495	0.931959
PO908_08060	DUF2726 domain-containing protein	17.502	7.13334	2.45355
PO908_08065	Recombination protein	17.4954	6.89512	2.53736
PO908_08070	Replication initiation protein	17.2994	6.97757	2.47928
PO908_08075	ATPase	0.0001	6.80181	1.4702e-05
PO908_08080	RepA-N domain-containing protein	6.33471	6.88285	0.920362
PO908_08085	DNA helicase	6.37513	6.90006	0.923924
a, SM, the modified serum medium; SV, the artificial saliva medium.

## Sheet: Table S9 Island 7
Table S9. The expression of genomic island 7 of S. anginosus KH1.
Locus tag	Description	TPM		Fold-chang
		SMa	SVa	SM/SV
PO908_08170	MacB-PCD domain-containing protein	18.21	11.8657	1.53468
PO908_08175	Tyr recombinase domain-containing protein	11.1171	7.23182	1.53724
PO908_08180	Transposase	20.6444	13.7583	1.50051
PO908_08185	Tyr recombinase domain-containing protein	17.4322	7.20064	2.42092
PO908_08190	Lipoprotein	143.542	171.604	0.836474
PO908_08195	SEC10/PgrA surface exclusion domain-containing protein	75.2899	89.1989	0.844067
PO908_08200	HTH cro/C1-type domain-containing protein	6.20115	0.061498	100.835
PO908_08205	Hypothetical protein	0.0001	6.75623	1.48011e-05
PO908_08210	Hypothetical protein	0.0001	6.75048	1.48138e-05
PO908_08215	HTH-17 domain-containing protein	11.2131	6.86972	1.63225
PO908_08220	Tyr recombinase domain-containing protein	22.4517	28.9245	0.776219
a, SM, the modified serum medium; SV, the artificial saliva medium.

## Sheet: Table S10 island 8
Table S10. The expression of genomic island 8 of S. anginosus KH1.
Locus tag	Description	TPM		Fold-chang
		SMa	SVa	SM/SV
PO908_08300	Demethylmenaquinone methyltransferase	57.8563	75.813	0.763145
PO908_08305	Alpha/beta hydrolase	41.9604	70.1897	0.597814
PO908_08310	Hypothetical protein	19.6418	15.1278	1.29839
a, SM, the modified serum medium; SV, the artificial saliva medium.

[truncated: 1 more sheets: Table S11 island 9]
