# Supplementary material for: Genomic and transcriptomic insights into the virulence and adaptation of shock syndrome-causing Streptococcus anginosus
Source: Microbiology (Reading). 2025 Feb 20;171(2):001535. doi: 10.1099/mic.0.001535 (PMC12282319; doi:10.1099/mic.0.001535)
Supplement: Uncited Supplementary Material 2. [file mic-171-01535-s003.xlsx]

## Sheet: Gene_Expression
Locus taga	Submission_locus tagb	Genec	Annotationc	KH1_SV_1 (TPM)d	KH1_SV_2 (TPM)d	Mean_KH1_SV (TPM)	SD_KH1_SV (TPM)	KH1_SM_1 (TPM)d	KH1_SM_2 (TPM)d	Mean_KH1_SM (TPM)	SD_KH1_SM (TPM)	KH1_SM/KH1_SV (TPM)	log2(KH1_SM/KH1_SV)	p_value	q_value	significance
PO908_00005	NHDLJKDN_00001	dnaA	Chromosomal_replication_initiator_protein_DnaA	102.873	77.6915	90.2824	17.8062	48.1793	41.7338	44.9566	4.55767	0.497955	-1.00591	0.0170273	0.0441434	yes
PO908_00010	NHDLJKDN_00002	dnaN	Beta_sliding_clamp	75.5624	50.134	62.8482	17.9806	35.4985	29.9749	32.7367	3.90582	0.520885	-0.940963	0.0506957	0.107179	no
PO908_00015	NHDLJKDN_00003		hypothetical_protein	147.384	105.767	126.576	29.4273	77.1078	74.4929	75.8004	1.84899	0.598854	-0.739724	0.186346	0.297293	no
PO908_00020	NHDLJKDN_00004	yehR	putative_lipoprotein_YehR	66.896	34.0468	50.4714	23.2279	7.05856	2.07377	4.56616	3.52478	0.0904703	-3.46641	0.000100451	0.000490202	yes
PO908_00025	NHDLJKDN_00005	ychF	Ribosome_binding_ATPase_YchF	673.626	712.871	693.248	27.7509	187.309	174.143	180.726	9.30947	0.260694	-1.93957	1.87223e-10	2.31131e-09	yes
PO908_00030	NHDLJKDN_00006	pth	Peptidyl_tRNA_hydrolase	31.0557	34.3479	32.7018	2.32799	14.9583	10.4184	12.6883	3.21022	0.388001	-1.36587	0.0418475	0.0910722	no
PO908_00035	NHDLJKDN_00007	mfd	Transcription_repair_coupling_factor	35.4018	44.4202	39.911	6.37694	9.61518	7.82248	8.71883	1.26763	0.218457	-2.19458	1.24149e-08	1.13932e-07	yes
PO908_00040	NHDLJKDN_00008		RNA-binding S4 domain-containing protein	20.6904	13.8675	17.279	4.82447	0.768637	1.2429	1.00577	0.335356	0.0582078	-4.10264	0.00145551	0.00540992	yes
PO908_00045	NHDLJKDN_00009		Putative cell division protein DivIC	101.451	67.6292	84.5399	23.9154	10.4697	7.30718	8.88845	2.23625	0.105139	-3.24963	6.8567e-07	4.83701e-06	yes
PO908_00055	NHDLJKDN_00010		hypothetical_protein	130.296	158.794	144.545	20.1514	34.7682	25.9149	30.3415	6.26019	0.209911	-2.25215	1.00061e-08	9.348e-08	yes
PO908_00060	NHDLJKDN_00011	tilS	tRNA_Ile__lysidine_synthase	35.3523	32.8604	34.1063	1.76209	18.0991	12.6589	15.379	3.84684	0.450913	-1.14908	0.0308925	0.0715078	no
PO908_00065	NHDLJKDN_00012	hpt	Hypoxanthine_guanine_phosphoribosyltransferase	818.516	779.577	799.047	27.534	410.743	277.363	344.053	94.3135	0.430579	-1.21565	0.00289932	0.0100724	yes
PO908_00070	NHDLJKDN_00013	ftsH	ATP_dependent_zinc_metalloprotease_FtsH	519.247	440.013	479.63	56.0272	343.457	321.028	332.243	15.8592	0.692706	-0.529684	0.116413	0.204611	no
PO908_00075	NHDLJKDN_00014		hypothetical_protein	12.2674	8.55739	10.4124	2.62336	50.6452	45.6557	48.1504	3.52814	4.62434	2.20925	0.000548529	0.00229828	yes
PO908_00080	NHDLJKDN_00015		16S_ribosomal_RNA	71540	64542.1	68041.1	4948.27	73132.4	71040.6	72086.5	1479.18	1.05946	0.0833228	0.747539	0.821619	no
PO908_00085	NHDLJKDN_00016		tRNA_Ala	81.4471	93.1253	87.2862	8.25769	41.5465	38.8203	40.1834	1.9277	0.460364	-1.11915	0.222767	0.340974	no
PO908_00090	NHDLJKDN_00017		23S_ribosomal_RNA	77414.7	67121.2	72268	7278.6	107165	89376.3	98270.5	12578.2	1.35981	0.443401	0.166079	0.271646	no
PO908_00095	NHDLJKDN_00018		5S_ribosomal_RNA	961.727	1361.35	1161.54	282.578	1014.29	794.206	904.248	155.624	0.778491	-0.361247	0.435028	0.555914	no
PO908_00100	NHDLJKDN_00019		tRNA_Val	292.913	334.704	313.808	29.5503	111.161	150.833	130.997	28.0527	0.417443	-1.26035	0.0156957	0.0414686	yes
PO908_00105	NHDLJKDN_00020		tRNA_Asp	582.406	490.378	536.392	65.0732	140.803	187.556	164.179	33.0595	0.306081	-1.70802	0.000336139	0.0014739	yes
PO908_00110	NHDLJKDN_00021		tRNA_Lys	2945.51	3013.53	2979.52	48.0988	885.465	1041.14	963.301	110.076	0.323308	-1.62902	5.97935e-08	4.94071e-07	yes
PO908_00115	NHDLJKDN_00022		tRNA_Leu	2024.45	2108.28	2066.37	59.2828	613.364	740.621	676.993	89.9841	0.327625	-1.60988	1.66882e-07	1.27248e-06	yes
PO908_00120	NHDLJKDN_00023		tRNA_Thr	737.352	875.078	806.215	97.387	328.893	324.611	326.752	3.02786	0.405291	-1.30297	0.0013909	0.00519772	yes
PO908_00125	NHDLJKDN_00024		tRNA_Gly	991.755	1138.62	1065.19	103.851	305.71	422.164	363.937	82.3451	0.341664	-1.54935	1.26775e-05	7.53385e-05	yes
PO908_00130	NHDLJKDN_00025		tRNA_Leu	1268.25	1475.2	1371.73	146.34	335.15	520.951	428.05	131.381	0.312052	-1.68014	3.14728e-07	2.29034e-06	yes
PO908_00135	NHDLJKDN_00026		tRNA_Arg	312.597	350.673	331.635	26.9244	76.6622	147.908	112.285	50.3783	0.33858	-1.56243	0.00461387	0.0149987	yes
PO908_00140	NHDLJKDN_00027		tRNA_Arg	408.194	414.755	411.474	4.63935	148.664	197.271	172.967	34.3707	0.42036	-1.2503	0.0089515	0.026002	yes
PO908_00145	NHDLJKDN_00028		tRNA_Pro	901.391	1250.58	1075.99	246.917	332.605	501.466	417.035	119.403	0.387584	-1.36742	0.000133435	0.000630399	yes
PO908_00150	NHDLJKDN_00029		tRNA_Met	923.033	1013.46	968.248	63.944	267.829	450.536	359.183	129.193	0.370961	-1.43066	0.000144122	0.00067474	yes
PO908_00155	NHDLJKDN_00030		tRNA_Met	1629.07	1800.8	1714.93	121.435	729.195	863.251	796.223	94.7917	0.464288	-1.10691	0.000400075	0.00171792	yes
PO908_00160	NHDLJKDN_00031		tRNA_Ser	823.965	938.211	881.088	80.7838	450.186	524.756	487.471	52.7287	0.553261	-0.853968	0.0135398	0.0365645	yes
PO908_00165	NHDLJKDN_00032		tRNA_Met	382.755	444.495	413.625	43.6571	188.16	272.637	230.398	59.7342	0.557022	-0.844193	0.0638521	0.126727	no
PO908_00170	NHDLJKDN_00033		tRNA_Phe	239.097	277.436	258.266	27.1094	109.06	177.208	143.134	48.188	0.554209	-0.851497	0.118965	0.208039	no
PO908_00175	NHDLJKDN_00034		tRNA_Gly	646.168	370.854	508.511	194.677	174.731	258.507	216.619	59.2387	0.425986	-1.23112	0.0217002	0.0540941	no
PO908_00180	NHDLJKDN_00035		tRNA_Ile	2171.49	2730.98	2451.24	395.617	1167.05	1252.42	1209.73	60.3673	0.49352	-1.01882	0.000762132	0.00304559	yes
PO908_00185	NHDLJKDN_00036		tRNA_Ser	1315.71	1685.35	1500.53	261.378	747.051	851.254	799.153	73.6828	0.53258	-0.908931	0.00338271	0.0115201	yes
PO908_00190	NHDLJKDN_00037	mreC	Cell_shape_determining_protein_MreC	271.559	271.15	271.355	0.288622	176.499	184.472	180.485	5.63757	0.665127	-0.588298	0.0622912	0.124703	no
PO908_00195	NHDLJKDN_00038		hypothetical_protein	125.917	113.405	119.661	8.84757	77.3704	98.2158	87.7931	14.74	0.733682	-0.446772	0.233952	0.351097	no
PO908_00200	NHDLJKDN_00039		hypothetical_protein	716.684	1038.68	877.681	227.684	608.816	619.232	614.024	7.36511	0.699598	-0.515402	0.0854039	0.158563	no
PO908_00205	NHDLJKDN_00040	prs	Ribose_phosphate_pyrophosphokinase	183.279	156.626	169.953	18.8471	54.9887	73.9587	64.4737	13.4139	0.379363	-1.39835	3.67616e-05	0.000201703	yes
PO908_00210	NHDLJKDN_00041	dapX	putative_N_acetyl_LL_diaminopimelate_aminotransferase	163.983	179.645	171.814	11.0748	175.995	192.152	184.074	11.4246	1.07135	0.0994355	0.674725	0.769122	no
PO908_00215	NHDLJKDN_00042	recO	DNA_repair_protein_RecO	78.4238	89.0774	83.7506	7.5332	83.4349	95.3893	89.4121	8.45303	1.0676	0.094371	0.735673	0.813319	no
PO908_00220	NHDLJKDN_00043	plsX	Phosphate_acyltransferase	311.777	367.134	339.455	39.1436	361.072	330.528	345.8	21.5976	1.01869	0.0267159	0.819848	0.873774	no
PO908_00225	NHDLJKDN_00044	acpP_1	Acyl_carrier_protein	106.392	130.855	118.624	17.2978	122.822	127.29	125.056	3.15937	1.05422	0.0761817	0.797925	0.857207	no
PO908_00230	NHDLJKDN_00045	purC	Phosphoribosylaminoimidazole_succinocarboxamide_synthase	7.67007	28.4132	18.0416	14.6676	27.507	46.9538	37.2304	13.751	2.06358	1.04515	0.103382	0.184999	no
PO908_00235	NHDLJKDN_00046	purL	Phosphoribosylformylglycinamidine_synthase	10.6496	30.788	20.7188	14.24	158.557	167.861	163.209	6.57877	7.87734	2.97771	5.64978e-13	1.01014e-11	yes
PO908_00240	NHDLJKDN_00047	purF	Amidophosphoribosyltransferase	9.8651	29.9033	19.8842	14.1692	182.64	180.446	181.543	1.55159	9.13002	3.19062	1.14108e-12	1.95587e-11	yes
PO908_00245	NHDLJKDN_00048	purM	Phosphoribosylformylglycinamidine_cyclo_ligase	9.71798	29.3947	19.5563	13.9135	211.476	198.371	204.924	9.26701	10.4786	3.38938	2.16879e-13	3.98058e-12	yes
PO908_00250	NHDLJKDN_00049	purN	Phosphoribosylglycinamide_formyltransferase	9.17841	29.9147	19.5466	14.6628	208.66	181.608	195.134	19.1286	9.98302	3.31948	1.59474e-10	1.98054e-09	yes
PO908_00255	NHDLJKDN_00050	purH	Bifunctional_purine_biosynthesis_protein_PurH	9.56963	29.2974	19.4335	13.9496	153.835	168.852	161.343	10.6185	8.30233	3.05352	8.42482e-12	1.21341e-10	yes
PO908_00260	NHDLJKDN_00051		hypothetical_protein	5.75274	27.5791	16.6659	15.4335	52.8914	79.7563	66.3238	18.9963	3.97961	1.99263	0.000466183	0.00197723	yes
PO908_00265	NHDLJKDN_00052	purD	Phosphoribosylamine__glycine_ligase	14.0643	34.8517	24.458	14.699	54.1404	77.0924	65.6164	16.2295	2.68282	1.42375	0.00118012	0.00448274	yes
PO908_00270	NHDLJKDN_00053		hypothetical_protein	15.1763	35.6206	25.3984	14.4563	76.6749	86.4489	81.5619	6.91123	3.2113	1.68316	0.00118565	0.0044955	yes
PO908_00275	NHDLJKDN_00054	purE	N5_carboxyaminoimidazole_ribonucleotide_mutase	10.4548	30.2324	20.3436	13.9849	59.6982	78.7328	69.2155	13.4595	3.40232	1.76652	0.00204	0.00732	yes
PO908_00280	NHDLJKDN_00055	purK	N5_carboxyaminoimidazole_ribonucleotide_synthase	23.5704	44.778	34.1742	14.9961	63.2145	73.1869	68.2007	7.0516	1.99568	0.99688	0.00787738	0.0233395	yes
PO908_00285	NHDLJKDN_00056		hypothetical_protein	34.2134	52.0277	43.1205	12.5966	41.8523	58.5496	50.2009	11.8067	1.1642	0.219339	0.693864	0.784237	no
PO908_00290	NHDLJKDN_00057		hypothetical_protein	45.5681	61.7749	53.6715	11.4599	43.6124	54.3527	48.9825	7.59456	0.912637	-0.131887	0.709059	0.794054	no
PO908_00295	NHDLJKDN_00058		hypothetical_protein	123.666	146.363	135.014	16.049	125.822	120.652	123.237	3.65563	0.912773	-0.131673	0.776758	0.844842	no
PO908_00300	NHDLJKDN_00059	purB	Adenylosuccinate_lyase	104.182	129.583	116.883	17.9613	131.607	142.348	136.977	7.59543	1.17192	0.228876	0.361642	0.48831	no
PO908_00305	NHDLJKDN_00060	dhaQ	DhaKLM_operon_coactivator_DhaQ	17.1869	38.673	27.9299	15.193	28.2844	49.2709	38.7777	14.8397	1.38839	0.473414	0.313033	0.437487	no
PO908_00310	NHDLJKDN_00061	dhaS	HTH_type_dhaKLM_operon_transcriptional_activator_DhaS	15.8464	34.6644	25.2554	13.3064	22.1022	42.0113	32.0568	14.0778	1.2693	0.344037	0.551465	0.664578	no
PO908_00315	NHDLJKDN_00062	dhaK	PTS-dependent dihydroxyacetone kinase	22.9159	37.4278	30.1719	10.2614	454.093	460.322	457.208	4.40433	15.1534	3.92157	5.88663e-38	6.42572e-36	yes
PO908_00320	NHDLJKDN_00063	dhaL	PTS_dependent_dihydroxyacetone_kinase__ADP_binding_subunit_DhaL	29.1556	39.9104	34.533	7.60479	580.599	582.477	581.538	1.32768	16.8401	4.07383	4.78524e-43	5.838e-41	yes
PO908_00325	NHDLJKDN_00064	dhaM	PTS_dependent_dihydroxyacetone_kinase__phosphotransferase_subunit_DhaM	20.1044	32.0071	26.0557	8.41644	359.409	329.773	344.591	20.9556	13.2252	3.72521	1.59413e-23	7.03451e-22	yes
PO908_00330	NHDLJKDN_00065	glpF	Aquaporin	17.395	33.1279	25.2614	11.1249	330.23	341.386	335.808	7.8884	13.2933	3.73263	1.50241e-26	8.42162e-25	yes
PO908_00335	NHDLJKDN_00066		hypothetical_protein	8.00704	29.3789	18.693	15.1122	18.5999	39.241	28.9205	14.5955	1.54713	0.629596	0.406287	0.530964	no
PO908_00340	NHDLJKDN_00067	dasR	HTH_type_transcriptional_repressor_DasR	377.675	313.216	345.445	45.579	256.314	257.553	256.934	0.875834	0.743775	-0.427062	0.217744	0.336013	no
PO908_00345	NHDLJKDN_00068	bga	Beta_galactosidase	18.6965	69.7923	44.2444	36.1302	39.5612	62.8144	51.1878	16.4425	1.15693	0.210304	0.592359	0.702431	no
PO908_00350	NHDLJKDN_00069	levE	PTS_system_fructose_specific_EIIB_component	7.98416	39.1312	23.5577	22.0243	31.1767	51.8102	41.4934	14.5901	1.76136	0.816686	0.24994	0.366312	no
PO908_00355	NHDLJKDN_00070		hypothetical_protein	6.29371	41.4283	23.861	24.8439	26.264	49.2486	37.7563	16.2526	1.58234	0.662062	0.331471	0.456488	no
PO908_00360	NHDLJKDN_00071	manZ_1	PTS_system_mannose_specific_EIID_component	6.90698	42.5616	24.7343	25.2116	23.743	49.8974	36.8202	18.4939	1.48863	0.573984	0.402974	0.527632	no
PO908_00365	NHDLJKDN_00072	manX_1	PTS_system_mannose_specific_EIIAB_component	10.6471	63.312	36.9796	37.2397	42.6978	72.2797	57.4888	20.9175	1.55461	0.636551	0.358255	0.485952	no
PO908_00370	NHDLJKDN_00073	agaS	D_galactosamine_6_phosphate_deaminase_AgaS	6.16616	34.252	20.2091	19.8597	18.4981	39.4827	28.9904	14.8384	1.43453	0.520573	0.425206	0.54791	no
PO908_00375	NHDLJKDN_00074	lacD_1	Tagatose_1_6_diphosphate_aldolase	50.6506	93.4528	72.0517	30.2657	23.8646	48.7276	36.2961	17.5808	0.503751	-0.989218	0.0262256	0.0632464	no
PO908_00380	NHDLJKDN_00075	mro	Aldose_1_epimerase	94.0516	146.063	120.057	36.7776	31.4718	59.0531	45.2625	19.5029	0.377007	-1.40733	0.000133878	0.000631051	yes
PO908_00385	NHDLJKDN_00076	ruvB_1	Holliday_junction_ATP_dependent_DNA_helicase_RuvB	254.239	288.453	271.346	24.1934	73.8803	101.855	87.8677	19.7811	0.323822	-1.62673	3.69167e-09	3.68709e-08	yes
PO908_00390	NHDLJKDN_00077		hypothetical_protein	95.6935	126.508	111.101	21.7889	35.7246	55.6248	45.6747	14.0716	0.411111	-1.2824	0.000733757	0.00294925	yes
NA	NHDLJKDN_00078		csRNA	5.45078	0.0001	2.72544	3.85422	12.9283	34.2133	23.5708	15.0508	8.64843	3.11244	0.236375	0.352691	no
PO908_00395	NHDLJKDN_00079	yfkJ	Low_molecular_weight_protein_tyrosine_phosphatase_YfkJ	385.34	439.764	412.552	38.483	607.176	629.136	618.156	15.5277	1.49837	0.583395	0.0326671	0.0749465	no
PO908_00400	NHDLJKDN_00080		hypothetical_protein	569.919	666.596	618.257	68.3612	922.514	880.947	901.73	29.3918	1.4585	0.544488	0.0465104	0.0995486	no
PO908_00405	NHDLJKDN_00081	oatA	O_acetyltransferase_OatA	162.611	233.976	198.293	50.4621	128.97	151.436	140.203	15.8857	0.70705	-0.500117	0.0784742	0.148879	no
PO908_00410	NHDLJKDN_00082	adhE	Aldehyde_alcohol_dehydrogenase	48.0284	52.3464	50.1874	3.05328	174.757	210.521	192.639	25.2887	3.83839	1.9405	1.08862e-13	2.07138e-12	yes
PO908_00415	NHDLJKDN_00083		hypothetical_protein	5.49858	26.8899	16.1942	15.1259	12.2286	33.0978	22.6632	14.7568	1.39946	0.484871	0.69374	0.784237	no
PO908_00420	NHDLJKDN_00084	adhB	Alcohol_dehydrogenase_2	11.6451	30.0442	20.8446	13.0101	56.4419	83.2941	69.868	18.9873	3.35185	1.74496	0.000150909	0.000701759	yes
PO908_00425	NHDLJKDN_00085	nanE	Putative_N_acetylmannosamine_6_phosphate_2_epimerase	6.31977	27.8766	17.0982	15.243	18.9085	42.4885	30.6985	16.6736	1.79542	0.844324	0.244103	0.360848	no
PO908_00430	NHDLJKDN_00086	yesO	Putative_ABC_transporter_substrate_binding_protein_YesO	5.24114	26.869	16.0551	15.2932	16.9688	39.3722	28.1705	15.8416	1.75462	0.811156	0.232695	0.349971	no
PO908_00435	NHDLJKDN_00087	lacF_1	Lactose_transport_system_permease_protein_LacF	5.39845	27.5085	16.4535	15.6341	17.1394	38.1247	27.632	14.8388	1.67941	0.747951	0.297229	0.421651	no
PO908_00440	NHDLJKDN_00088	araQ	L_arabinose_transport_system_permease_protein_AraQ	5.83627	27.6701	16.7532	15.4389	17.4839	39.7307	28.6073	15.7309	1.70757	0.771944	0.281666	0.402601	no
PO908_00445	NHDLJKDN_00089	tabA	Toxin_antitoxin_biofilm_protein_TabA	6.12631	27.5328	16.8296	15.1367	19.4653	39.152	29.3087	13.9206	1.7415	0.80033	0.312132	0.437111	no
PO908_00450	NHDLJKDN_00090		hypothetical_protein	5.21831	26.9525	16.0854	15.3684	12.8154	35.0737	23.9445	15.739	1.48859	0.573945	0.478002	0.598377	no
PO908_00455	NHDLJKDN_00091	nanA	N_acetylneuraminate_lyase	6.47024	27.7449	17.1076	15.0435	18.085	42.0387	30.0618	16.9378	1.75722	0.813298	0.237223	0.353377	no
PO908_00460	NHDLJKDN_00092	bglK	Beta_glucoside_kinase	6.85678	28.0458	17.4513	14.9829	23.1365	46.0868	34.6117	16.2283	1.98333	0.987925	0.131693	0.225915	no
PO908_00465	NHDLJKDN_00093	murR	HTH_type_transcriptional_regulator_MurR	567.975	873.563	720.769	216.083	123.218	164.188	143.703	28.9702	0.199375	-2.32644	9.62867e-18	2.81266e-16	yes
PO908_00470	NHDLJKDN_00094		hypothetical_protein	96.0264	98.9334	97.4799	2.05557	83.2351	116.527	99.8809	23.5406	1.02463	0.0351039	0.946194	0.966227	no
PO908_00475	NHDLJKDN_00095		hypothetical_protein	66.2482	77.26	71.7541	7.78654	97.5517	124.255	110.903	18.882	1.5456	0.62817	0.0178511	0.0459345	yes
PO908_00480	NHDLJKDN_00096	ntpK	V_type_sodium_ATPase_subunit_K	47.4326	67.6081	57.5204	14.2663	108.718	126.912	117.815	12.8652	2.04823	1.03438	0.00471644	0.0152604	yes
PO908_00485	NHDLJKDN_00097	atpE_1	V_type_proton_ATPase_subunit_E	129.96	130.481	130.22	0.368961	303.839	348.197	326.018	31.3658	2.50359	1.324	1.40225e-05	8.28568e-05	yes
PO908_00490	NHDLJKDN_00098	ntpC	V_type_sodium_ATPase_subunit_C	51.8858	61.8007	56.8432	7.01092	115.264	165.029	140.147	35.1892	2.46549	1.30188	1.54479e-05	9.05057e-05	yes
PO908_00495	NHDLJKDN_00099	ntpG	V_type_sodium_ATPase_subunit_G	129.398	121.76	125.579	5.40082	343.709	348.009	345.859	3.04016	2.75412	1.46159	4.9588e-05	0.000264384	yes
PO908_00500	NHDLJKDN_00100		hypothetical_protein	120.09	115.856	117.973	2.99355	308.479	322.597	315.538	9.98294	2.67466	1.41936	7.3562e-06	4.5407e-05	yes
PO908_00505	NHDLJKDN_00101	ntpA	V_type_sodium_ATPase_catalytic_subunit_A	96.2637	94.0232	95.1434	1.58426	187.7	240.634	214.167	37.4306	2.25099	1.17056	3.75919e-05	0.000204634	yes
PO908_00510	NHDLJKDN_00102	ntpB	V_type_sodium_ATPase_subunit_B	202.556	185.651	194.103	11.9534	338.913	355.885	347.399	12.0013	1.78976	0.839769	0.00541177	0.0170578	yes
PO908_00515	NHDLJKDN_00103	ntpD	V_type_sodium_ATPase_subunit_D	205.672	183.159	194.415	15.9188	242.866	250.935	246.901	5.70565	1.26997	0.34479	0.299926	0.424315	no
PO908_00520	NHDLJKDN_00104	lnrL	Linearmycin_resistance_ATP_binding_protein_LnrL	33.3155	57.3789	45.3472	17.0154	59.6791	80.7316	70.2054	14.8864	1.54817	0.630568	0.0985165	0.177518	no
PO908_00525	NHDLJKDN_00105	lnrN	Linearmycin_resistance_permease_protein_LnrN	9.56663	30.033	19.7998	14.4719	21.3427	44.0072	32.6749	16.0263	1.65026	0.722696	0.204056	0.320372	no
PO908_00530	NHDLJKDN_00106	betI	HTH_type_transcriptional_regulator_BetI	14.4155	36.6572	25.5363	15.7273	21.4867	42.7689	32.1278	15.0488	1.25812	0.331271	0.562903	0.675614	no
PO908_00535	NHDLJKDN_00107	thrC	Threonine_synthase	100.782	120.498	110.64	13.9412	105.011	137.782	121.397	23.1729	1.09722	0.133852	0.593194	0.702767	no
PO908_00540	NHDLJKDN_00108	yeeO	putative_FMN_FAD_exporter_YeeO	129.311	194.592	161.951	46.1606	33.9606	62.5031	48.2318	20.1826	0.297817	-1.7475	2.32752e-07	1.72403e-06	yes
PO908_00545	NHDLJKDN_00109	gph_1	Phosphoglycolate_phosphatase	110.51	203.572	157.041	65.8044	31.036	58.4468	44.7414	19.3824	0.284902	-1.81146	1.67722e-05	9.77121e-05	yes
PO908_00550	NHDLJKDN_00110		MarR family transcriptional regulator	683.823	395.693	539.758	203.739	36.3589	81.7446	59.0517	32.0925	0.109404	-3.19226	7.3894e-12	1.08201e-10	yes
PO908_00555	NHDLJKDN_00111		hypothetical_protein	435.385	313.119	374.252	86.4551	27.8565	64.4203	46.1384	25.8545	0.123282	-3.01997	3.8333e-11	5.00017e-10	yes
PO908_00560	NHDLJKDN_00112	mntH	Divalent_metal_cation_transporter_MntH	390.35	493.574	441.962	72.9902	62.4613	101.553	82.0074	27.6424	0.185553	-2.4301	5.07365e-19	1.64418e-17	yes
PO908_00565	NHDLJKDN_00113		hypothetical_protein	271.212	417.451	344.332	103.406	425.314	125.628	275.471	211.91	0.800017	-0.321897	0.784845	0.85001	no
PO908_00570	NHDLJKDN_00114	ubiB	protein_kinase_UbiB	46.2977	73.799	60.0484	19.4463	29.8727	52.0029	40.9378	15.6485	0.681747	-0.552692	0.132996	0.227211	no
PO908_00575	NHDLJKDN_00115		hypothetical_protein	17.3057	40.1635	28.7346	16.1629	49.2561	82.5357	65.8959	23.5322	2.29326	1.1974	0.0173148	0.0448326	yes
PO908_00580	NHDLJKDN_00116		hypothetical_protein	56.0989	71.8964	63.9976	11.1706	461.345	428.846	445.096	22.9801	6.95488	2.79803	3.55348e-24	1.63776e-22	yes
PO908_00585	NHDLJKDN_00117	adcR	Transcriptional_regulator_AdcR	34.6854	56.96	45.8227	15.7505	41.407	68.9376	55.1723	19.4671	1.20404	0.267882	0.566795	0.679106	no
PO908_00590	NHDLJKDN_00118	znuC	High_affinity_zinc_uptake_system_ATP_binding_protein_ZnuC	67.2129	112.211	89.7118	31.8182	105.754	142.595	124.175	26.0505	1.38415	0.469001	0.145038	0.244163	no
PO908_00595	NHDLJKDN_00119	znuB	High_affinity_zinc_uptake_system_membrane_protein_ZnuB	20.6112	45.566	33.0886	17.6457	37.4492	62.8325	50.1408	17.9486	1.51535	0.599653	0.198043	0.31235	no
PO908_00600	NHDLJKDN_00120		hypothetical_protein	44.4391	74.4549	59.447	21.2244	64.5481	89.1103	76.8292	17.3681	1.2924	0.370051	0.219514	0.337739	no
PO908_00605	NHDLJKDN_00121	copY	Transcriptional_repressor_CopY	12.7637	34.1738	23.4687	15.1392	37.2755	60.4079	48.8417	16.3571	2.08114	1.05737	0.0785132	0.148879	no
PO908_00610	NHDLJKDN_00122	copA	Copper_exporting_P_type_ATPase	34.1021	46.6282	40.3652	8.8573	101.88	143.389	122.635	29.3516	3.03813	1.60318	3.03811e-09	3.05876e-08	yes
PO908_00615	NHDLJKDN_00123		hypothetical_protein	31.4108	42.0092	36.71	7.49415	102.074	148.051	125.062	32.511	3.40676	1.7684	0.00058641	0.00243243	yes
PO908_00620	NHDLJKDN_00124	rluC_1	Ribosomal_large_subunit_pseudouridine_synthase_C	51.4339	69.9193	60.6766	13.0711	27.3951	44.5522	35.9737	12.1319	0.592876	-0.754198	0.0544195	0.112528	no
PO908_00625	NHDLJKDN_00125	mtgA_1	Biosynthetic_peptidoglycan_transglycosylase	191.8	191.556	191.678	0.172817	98.9927	125.548	112.27	18.7775	0.585725	-0.771705	0.00480293	0.0154779	yes
PO908_00635	NHDLJKDN_00126		hypothetical_protein	103.477	120.817	112.147	12.2615	31.2992	53.0241	42.1616	15.3619	0.375949	-1.41139	0.0140603	0.0377247	yes
PO908_00640	NHDLJKDN_00127	nusG	Transcription_termination_antitermination_protein_NusG	401.851	375.4	388.625	18.7043	136.47	184.058	160.264	33.6499	0.412387	-1.27793	3.65472e-05	0.000201593	yes
PO908_00645	NHDLJKDN_00128	xerC_1	Tyrosine_recombinase_XerC	25.3118	37.9152	31.6135	8.91191	34.1565	52.0255	43.091	12.6352	1.36306	0.446845	0.242217	0.358705	no
PO908_00650	NHDLJKDN_00129		hypothetical_protein	38.9975	53.4212	46.2094	10.1991	43.3932	63.7845	53.5889	14.4189	1.1597	0.213748	0.616017	0.721412	no
PO908_00655	NHDLJKDN_00130		hypothetical_protein	115.169	121.595	118.382	4.54424	105.605	122.54	114.072	11.975	0.963596	-0.0535	0.910422	0.940346	no
PO908_00660	NHDLJKDN_00131		hypothetical_protein	37.6363	55.5529	46.5946	12.6689	38.0329	62.8551	50.444	17.5519	1.08262	0.114521	0.818942	0.873258	no
PO908_00665	NHDLJKDN_00132		hypothetical_protein	69.6772	66.507	68.0921	2.24163	14.9238	34.5552	24.7395	13.8815	0.363324	-1.46067	0.0349331	0.079009	no
PO908_00675	NHDLJKDN_00133		hypothetical_protein	12.731	34.2968	23.5139	15.2494	17.5349	36.7573	27.1461	13.5924	1.15447	0.20723	0.705997	0.792336	no
PO908_00680	NHDLJKDN_00134		hypothetical_protein	17.1398	33.0805	25.1102	11.2718	0.0001	33.6155	16.8078	23.7697	0.669362	-0.579141	0.717627	0.799365	no
PO908_00685	NHDLJKDN_00135		hypothetical_protein	57.1173	59.0008	58.059	1.33178	15.0803	34.9933	25.0368	14.0806	0.43123	-1.21347	0.095646	0.1734	no
PO908_00690	NHDLJKDN_00136		hypothetical_protein	35.5538	42.5125	39.0332	4.92051	12.8012	33.6987	23.2499	14.7767	0.595646	-0.747473	0.254512	0.371378	no
PO908_00695	NHDLJKDN_00137		hypothetical_protein	20.6917	35.7729	28.2323	10.664	12.6508	33.9415	23.2961	15.0549	0.825159	-0.277256	0.725029	0.805846	no
PO908_00700	NHDLJKDN_00138		hypothetical_protein	36.9043	43.1727	40.0385	4.43244	13.2728	33.4114	23.3421	14.2401	0.582991	-0.778454	0.315115	0.439167	no
PO908_00705	NHDLJKDN_00139		hypothetical_protein	35.6231	43.3522	39.4876	5.46533	14.2908	33.2448	23.7678	13.4024	0.601905	-0.732393	0.221913	0.339917	no
PO908_00710	NHDLJKDN_00140		hypothetical_protein	19.1769	34.9826	27.0798	11.1763	12.6892	33.2676	22.9784	14.5511	0.848545	-0.236937	0.640279	0.741767	no
PO908_00715	NHDLJKDN_00141		hypothetical_protein	19.1775	34.7181	26.9478	10.9889	12.5872	33.5968	23.092	14.856	0.856914	-0.222778	0.690389	0.782393	no
PO908_00720	NHDLJKDN_00142		hypothetical_protein	29.3523	34.6124	31.9823	3.71946	13.053	32.8915	22.9723	14.0279	0.71828	-0.477381	0.520701	0.636266	no
PO908_00725	NHDLJKDN_00143		DNA-binding protein	24.406	37.699	31.0525	9.3996	13.7529	34.593	24.173	14.7362	0.778456	-0.361313	0.561396	0.674977	no
PO908_00730	NHDLJKDN_00144		Phage protein	31.8395	40.6869	36.2632	6.25608	13.5961	34.2344	23.9152	14.5935	0.65949	-0.600576	0.382674	0.50876	no
PO908_00735	NHDLJKDN_00145		DUF3310 domain-containing protein	28.2728	34.8517	31.5623	4.65203	12.3199	33.2692	22.7945	14.8134	0.722208	-0.469514	0.492016	0.611464	no
PO908_00740	NHDLJKDN_00146		hypothetical_protein	28.7522	41.3725	35.0623	8.92395	14.0982	34.5678	24.333	14.4742	0.693993	-0.527007	0.414207	0.536963	no
PO908_00745	NHDLJKDN_00147		hypothetical_protein	33.6202	46.4947	40.0574	9.10365	13.8003	35.1923	24.4963	15.1264	0.611529	-0.709507	0.259115	0.376861	no
PO908_00750	NHDLJKDN_00148	ssb_1	Single_stranded_DNA_binding_protein	14.8471	30.7176	22.7823	11.2222	13.0338	34.0074	23.5206	14.8305	1.0324	0.0460079	0.953886	0.971212	no
PO908_00755	NHDLJKDN_00149		LAGLIDADG-2 domain-containing protein	35.861	41.8419	38.8515	4.22916	13.3131	34.1988	23.756	14.7684	0.611456	-0.709679	0.265029	0.383046	no
PO908_00760	NHDLJKDN_00150		Replicase domain-containing protein	39.5965	45.1991	42.3978	3.96162	15.5748	34.4311	25.003	13.3334	0.589724	-0.761888	0.159978	0.264378	no
NA	NHDLJKDN_00151		hypothetical_protein	78.0572	64.1265	71.0918	9.85052	17.7056	32.0662	24.8859	10.1544	0.350053	-1.51435	0.0728785	0.140344	no
NA	NHDLJKDN_00152		hypothetical_protein	44.8061	46.3717	45.5889	1.10704	13.0865	28.5388	20.8126	10.9265	0.456529	-1.13122	0.208877	0.326169	no
PO908_00765	NHDLJKDN_00153		Phage protein	68.0113	65.6844	66.8479	1.64539	14.3938	36.0037	25.1987	15.2805	0.376956	-1.40753	0.0413407	0.0903288	no
PO908_00770	NHDLJKDN_00154		Transcriptional activator	34.9729	46.7262	40.8496	8.31083	14.9967	35.306	25.1514	14.3608	0.615707	-0.699684	0.232016	0.349456	no
PO908_00775	NHDLJKDN_00155	xerC_2	Putative site-specific recombinase	6.89613	27.9964	17.4463	14.9202	0.0001	0.0001	0.0001	0	5.73188e-06	-17.4126	6.95827e-08	5.65514e-07	yes
PO908_00780	NHDLJKDN_00156		hypothetical_protein	12.1079	33.4426	22.7753	15.0859	0.0001	0.0001	0.0001	0	4.39073e-06	-17.7971	9.15852e-07	6.39555e-06	yes
PO908_00790	NHDLJKDN_00157		hypothetical_protein	12.9709	33.7659	23.3684	14.7043	12.2191	32.386	22.3026	14.2601	0.954389	-0.0673501	0.944742	0.965625	no
PO908_00795	NHDLJKDN_00158		hypothetical_protein	12.4674	33.4865	22.9769	14.8628	12.3411	32.9886	22.6648	14.6	0.986416	-0.0197319	0.991204	0.995524	no
PO908_00800	NHDLJKDN_00159		hypothetical_protein	12.4288	32.7876	22.6082	14.3958	12.3724	33.0129	22.6926	14.595	1.00373	0.00537813	0.978375	0.98677	no
PO908_00805	NHDLJKDN_00160		hypothetical_protein	43.3787	55.1452	49.2619	8.32022	12.6186	33.6202	23.1194	14.8503	0.469316	-1.09137	0.055021	0.11332	no
PO908_00810	NHDLJKDN_00161		hypothetical_protein	11.9209	31.7457	21.8333	14.0182	12.3696	33.0857	22.7276	14.6485	1.04096	0.0579183	0.908908	0.939718	no
PO908_00815	NHDLJKDN_00162		hypothetical_protein	37.1424	53.6463	45.3944	11.67	13.7141	33.0775	23.3958	13.692	0.515389	-0.956266	0.147933	0.248131	no
PO908_00820	NHDLJKDN_00163		hypothetical_protein	34.7735	53.5714	44.1725	13.2921	13.3292	33.5758	23.4525	14.3165	0.53093	-0.913406	0.191513	0.303901	no
PO908_00825	NHDLJKDN_00164		hypothetical_protein	17.3586	33.7127	25.5356	11.5641	12.1335	32.7348	22.4341	14.5673	0.878543	-0.186816	0.810064	0.867609	no
PO908_00830	NHDLJKDN_00165		hypothetical_protein	22.9255	40.1496	31.5376	12.1793	12.3353	32.118	22.2266	13.9884	0.704767	-0.504781	0.492893	0.612131	no
PO908_00835	NHDLJKDN_00166		hypothetical_protein	15.2878	33.4586	24.3732	12.8487	0.0001	33.011	16.5055	23.3422	0.6772	-0.562346	0.835304	0.886602	no
PO908_00840	NHDLJKDN_00167		hypothetical_protein	9.11299	29.2347	19.1738	14.2282	0.0001	0.0001	0.0001	0	5.21544e-06	-17.5488	5.45881e-08	4.56515e-07	yes
PO908_00845	NHDLJKDN_00168		hypothetical_protein	17.745	37.9356	27.8403	14.2769	12.4827	33.219	22.8509	14.6628	0.820783	-0.284927	0.562203	0.675165	no
PO908_00850	NHDLJKDN_00169		hypothetical_protein	15.3546	35.1843	25.2695	14.0217	12.4221	32.9896	22.7058	14.5434	0.898548	-0.154333	0.820941	0.87449	no
PO908_00855	NHDLJKDN_00170		hypothetical_protein	14.7405	34.3006	24.5206	13.8311	12.6202	33.4091	23.0147	14.7	0.938586	-0.0914385	0.858111	0.903871	no
PO908_00860	NHDLJKDN_00171		hypothetical_protein	35.848	54.7958	45.3219	13.3981	12.9014	33.2197	23.0606	14.3672	0.508817	-0.97478	0.208202	0.325403	no
PO908_00865	NHDLJKDN_00172		hypothetical_protein	29.2138	48.3071	38.7605	13.5011	12.5008	32.9988	22.7498	14.4942	0.586933	-0.768732	0.329161	0.454514	no
PO908_00870	NHDLJKDN_00173		hypothetical_protein	24.9861	42.2475	33.6168	12.2056	12.5088	33.1438	22.8263	14.5911	0.679015	-0.558484	0.41338	0.536963	no
PO908_00875	NHDLJKDN_00174		hypothetical_protein	16.1619	36.1956	26.1787	14.1659	0.0001	33.1027	16.5514	23.4071	0.632246	-0.661443	0.665058	0.760469	no
PO908_00880	NHDLJKDN_00175		hypothetical_protein	21.192	41.2465	31.2193	14.1807	12.7246	33.3516	23.0381	14.5855	0.737945	-0.438415	0.458795	0.581231	no
PO908_00885	NHDLJKDN_00176		hypothetical_protein	24.1813	52.1155	38.1484	19.7525	36.856	50.0449	43.4505	9.32597	1.13899	0.18775	0.779871	0.847277	no
PO908_00890	NHDLJKDN_00177		hypothetical_protein	26.6531	52.1274	39.3902	18.0131	19.8325	38.0551	28.9438	12.8853	0.734797	-0.444581	0.615094	0.720737	no
PO908_00895	NHDLJKDN_00178		tRNA_Cys	15.9168	36.6358	26.2763	14.6506	0.0001	33.1345	16.5673	23.4296	0.630504	-0.665423	0.736117	0.813376	no
PO908_00900	NHDLJKDN_00179		hypothetical_protein	4.99268	26.7306	15.8617	15.3711	0.0001	32.963	16.4815	23.3083	1.03908	0.0553064	0.998974	0.999626	no
PO908_00905	NHDLJKDN_00180		hypothetical_protein	5.50871	28.6233	17.066	16.3445	12.4127	33.3103	22.8615	14.7769	1.33959	0.421792	0.64583	0.745661	no
PO908_00910	NHDLJKDN_00181		16S_ribosomal_RNA	66192.2	53041.7	59617	9298.76	64099.5	57810.7	60955.1	4446.85	1.02245	0.032025	0.898224	0.931924	no
PO908_00915	NHDLJKDN_00182		tRNA_Ala	69.8738	93.1946	81.5342	16.4902	46.6209	83.302	64.9615	25.9374	0.796739	-0.327821	0.696178	0.785995	no
PO908_00920	NHDLJKDN_00183		23S_ribosomal_RNA	60002.6	47764.4	53883.5	8653.72	86163.3	75853	81008.2	7290.48	1.50339	0.588224	0.0805749	0.15192	no
PO908_00925	NHDLJKDN_00184		5S_ribosomal_RNA	905.677	1150.46	1028.07	173.088	845.707	728.862	787.284	82.6219	0.76579	-0.38498	0.346022	0.473072	no
PO908_00930	NHDLJKDN_00185		tRNA_Val	274.577	343.122	308.849	48.469	127.177	211.715	169.446	59.7773	0.548635	-0.866081	0.0930298	0.169845	no
PO908_00935	NHDLJKDN_00186		tRNA_Gly	272.441	276.273	274.357	2.70968	118.129	209.834	163.981	64.8449	0.597692	-0.742525	0.167222	0.273085	no
PO908_00940	NHDLJKDN_00187		tRNA_Ile	2374.35	2543.39	2458.87	119.529	859.317	966.91	913.114	76.0792	0.371355	-1.42913	2.74812e-06	1.83267e-05	yes
PO908_00945	NHDLJKDN_00188		tRNA_Glu	944.571	953.189	948.88	6.09413	289.764	395.965	342.864	75.0952	0.361336	-1.46859	8.28664e-05	0.000414132	yes
PO908_00950	NHDLJKDN_00189		tRNA_Ser	521.618	522.667	522.142	0.741461	198.829	307.137	252.983	76.5854	0.48451	-1.0454	0.0112079	0.0313277	yes
PO908_00955	NHDLJKDN_00190		tRNA_Met	605.183	600.876	603.029	3.0453	199.942	310.792	255.367	78.3829	0.423473	-1.23966	0.00366142	0.0123358	yes
PO908_00960	NHDLJKDN_00191		tRNA_Phe	643.297	657.43	650.363	9.99328	237.133	325.086	281.11	62.1924	0.432235	-1.21011	0.00288211	0.0100293	yes
PO908_00965	NHDLJKDN_00192		tRNA_Tyr	352.964	363.176	358.07	7.22087	147.174	230.366	188.77	58.8257	0.527187	-0.923613	0.0516715	0.108971	no
PO908_00970	NHDLJKDN_00193		tRNA_Trp	783.435	862.194	822.814	55.6908	254.328	363.277	308.802	77.0386	0.3753	-1.41388	0.000212445	0.000962032	yes
PO908_00975	NHDLJKDN_00194		tRNA_His	940.95	1049.62	995.287	76.844	286.393	409.084	347.738	86.7559	0.349385	-1.51711	2.48703e-05	0.000138659	yes
PO908_00980	NHDLJKDN_00195		tRNA_Gln	417.982	454.066	436.024	25.5149	129.86	226.634	178.247	68.4294	0.408801	-1.29053	0.00717872	0.0216405	yes
PO908_00985	NHDLJKDN_00196		tRNA_Leu	48.7046	69.5345	59.1196	14.7289	32.2128	95.6413	63.9271	44.8508	1.08132	0.112791	0.937142	0.959765	no
PO908_01000	NHDLJKDN_00197		hypothetical_protein	88.0203	105.728	96.8742	12.5212	86.634	156.993	121.813	49.7512	1.25744	0.330489	0.49206	0.611464	no
PO908_01005	NHDLJKDN_00198	doc	Toxin_Doc	152.391	178.528	165.459	18.4811	159.453	227.834	193.644	48.3522	1.17034	0.226927	0.533141	0.647386	no
PO908_01010	NHDLJKDN_00199		hypothetical_protein	66.1575	82.6542	74.4058	11.6649	37.1455	91.7791	64.4623	38.6318	0.866361	-0.20696	0.700691	0.789417	no
PO908_01015	NHDLJKDN_00200		hypothetical_protein	69.477	83.2212	76.3491	9.71862	33.5064	87.0058	60.2561	37.8298	0.789219	-0.341502	0.476209	0.597419	no
PO908_01020	NHDLJKDN_00201	yoeB_1	Toxin_YoeB	13.7538	31.3953	22.5746	12.4744	22.6492	80.6899	51.6695	41.041	2.28884	1.19462	0.166375	0.271916	no
PO908_01025	NHDLJKDN_00202		hypothetical_protein	11.8901	28.5865	20.2383	11.8062	21.5294	78.8086	50.169	40.5025	2.47891	1.30971	0.132691	0.227064	no
PO908_01030	NHDLJKDN_00203		hypothetical_protein	238.129	247.387	242.758	6.5461	317.027	348.964	332.995	22.5822	1.37172	0.455984	0.0868573	0.160698	no
PO908_01035	NHDLJKDN_00204		hypothetical_protein	277.513	255.913	266.713	15.2737	964.093	1052.01	1008.05	62.1635	3.77952	1.9182	1.12443e-11	1.57573e-10	yes
PO908_01040	NHDLJKDN_00205		hypothetical_protein	418.336	451.349	434.842	23.3442	250.877	293.785	272.331	30.3403	0.626275	-0.675131	0.0144972	0.0388465	yes
PO908_01045	NHDLJKDN_00206		hypothetical_protein	47.5523	56.8324	52.1923	6.56205	35.0596	97.6297	66.3446	44.2437	1.27116	0.346141	0.566583	0.679106	no
PO908_01050	NHDLJKDN_00207	mta	HTH_type_transcriptional_activator_mta	41.5003	44.7873	43.1438	2.32428	27.9699	86.9173	57.4436	41.6821	1.33144	0.412992	0.530861	0.645751	no
PO908_01055	NHDLJKDN_00208		hypothetical_protein	22.322	43.0684	32.6952	14.67	26.2666	84.3689	55.3177	41.0845	1.69192	0.758663	0.181443	0.291264	no
PO908_01060	NHDLJKDN_00209		hypothetical_protein	317.89	339.422	328.656	15.2256	110.472	171.92	141.196	43.4505	0.429616	-1.21888	8.0666e-05	0.000405088	yes
PO908_01065	NHDLJKDN_00210	ydcF	Protein_YdcF	115.473	126.933	121.203	8.10392	60.897	120.046	90.4714	41.8245	0.746445	-0.421891	0.220721	0.339093	no
PO908_01070	NHDLJKDN_00211		hypothetical_protein	34.4108	50.9592	42.685	11.7015	35.1874	93.2348	64.2111	41.0457	1.5043	0.589095	0.205206	0.321692	no
PO908_01075	NHDLJKDN_00212		Nucleoid_associated_protein	192.053	206.287	199.17	10.0652	83.1068	150.087	116.597	47.3625	0.585414	-0.77247	0.0464832	0.0995486	no
PO908_01080	NHDLJKDN_00213	pepX	Xaa_Pro_dipeptidyl_peptidase	88.2265	102.084	95.155	9.79839	76.544	137.348	106.946	42.9946	1.12391	0.168528	0.628954	0.731494	no
PO908_01085	NHDLJKDN_00214	gla	Glycerol_facilitator_aquaporin_gla	951.543	926.166	938.854	17.9442	209.49	302.431	255.96	65.7194	0.27263	-1.87498	1.00872e-11	1.44282e-10	yes
PO908_01090	NHDLJKDN_00215		hypothetical_protein	59.025	94.991	77.008	25.4318	61.9879	122.418	92.2028	42.7303	1.19731	0.259803	0.486158	0.606904	no
PO908_01095	NHDLJKDN_00216		hypothetical_protein	200.067	296.93	248.499	68.492	94.7458	169.865	132.306	53.1175	0.53242	-0.909365	0.00570592	0.0178493	yes
PO908_01100	NHDLJKDN_00217	yfeW	Putative_D_alanyl_D_alanine_carboxypeptidase	134.47	194.991	164.73	42.7951	75.8398	145.947	110.893	49.573	0.67318	-0.570935	0.0940855	0.17132	no
PO908_01105	NHDLJKDN_00218	galK_1	Galactokinase	80.7941	99.8928	90.3434	13.5048	70.0233	120.657	95.3403	35.8037	1.05531	0.0776663	0.84633	0.894642	no
PO908_01110	NHDLJKDN_00219		hypothetical_protein	114.16	133.456	123.808	13.6442	104.52	166.54	135.53	43.8549	1.09467	0.130501	0.690902	0.782393	no
PO908_01115	NHDLJKDN_00220		Phosphomevalonate_kinase	86.8473	105.334	96.0905	13.0719	82.5242	140.378	111.451	40.9086	1.15985	0.213944	0.53311	0.647386	no
PO908_01120	NHDLJKDN_00221	fni	Isopentenyl_diphosphate_delta_isomerase	189.903	207.891	198.897	12.719	129.851	192.394	161.123	44.225	0.810081	-0.303862	0.271648	0.38982	no
PO908_01125	NHDLJKDN_00222	mvaA	3_hydroxy_3_methylglutaryl_coenzyme_A_reductase	64.9767	83.3814	74.179	13.0141	50.0142	110.031	80.0224	42.4381	1.07877	0.109394	0.833934	0.885601	no
PO908_01130	NHDLJKDN_00223	mvaS	Hydroxymethylglutaryl_CoA_synthase	85.4735	96.0862	90.7799	7.50434	56.2835	112.747	84.5154	39.9259	0.930993	-0.103157	0.709459	0.794074	no
PO908_01135	NHDLJKDN_00224		hypothetical_protein	27.2495	44.1543	35.7019	11.9535	32.0943	93.5583	62.8263	43.4616	1.75975	0.815369	0.228138	0.346629	no
PO908_01140	NHDLJKDN_00225		hypothetical_protein	34.2182	44.5428	39.3805	7.30055	32.538	91.584	62.061	41.7518	1.57593	0.656205	0.237345	0.353377	no
PO908_01145	NHDLJKDN_00226	pflB	Formate_acetyltransferase	52.9116	45.4131	49.1624	5.30225	392.94	452.877	422.909	42.3823	8.60228	3.10472	2.72451e-24	1.28423e-22	yes
PO908_01150	NHDLJKDN_00227	dinB	DNA_polymerase_IV	156.03	192.964	174.497	26.1164	64.2295	128.613	96.421	45.5257	0.552566	-0.855782	0.0106181	0.0299212	yes
NA	NHDLJKDN_00228		hypothetical_protein	6.69321	26.5283	16.6108	14.0255	21.0247	79.7673	50.396	41.5373	3.03394	1.60119	0.0328055	0.0751421	no
NA	NHDLJKDN_00229		hypothetical_protein	7.28946	25.6919	16.4907	13.0125	19.3793	70.2776	44.8285	35.9906	2.71841	1.44276	0.0825665	0.154517	no
PO908_01160	NHDLJKDN_00230	mccF	Microcin_C7_self_immunity_protein_MccF	71.3194	87.3964	79.3579	11.3682	77.5638	135.483	106.523	40.9551	1.34232	0.424726	0.217672	0.336013	no
PO908_01165	NHDLJKDN_00231	dut	Deoxyuridine_5__triphosphate_nucleotidohydrolase	92.3662	108.663	100.514	11.5234	107.752	159.523	133.638	36.6073	1.32954	0.410923	0.249857	0.366312	no
PO908_01170	NHDLJKDN_00232	radA	DNA_repair_protein_RadA	97.6776	127.89	112.784	21.3631	120.464	196.057	158.261	53.4527	1.40322	0.488745	0.0921818	0.168879	no
PO908_01175	NHDLJKDN_00233	gltX	Glutamate__tRNA_ligase	510.172	393.934	452.053	82.193	128.477	196.556	162.516	48.1394	0.359507	-1.47591	6.79784e-06	4.2466e-05	yes
PO908_01180	NHDLJKDN_00234	dapH	2_3_4_5_tetrahydropyridine_2_6_dicarboxylate_N_acetyltransferase	321.246	360.232	340.739	27.5672	335.014	364.275	349.644	20.6907	1.02614	0.0372216	0.832015	0.884469	no
PO908_01185	NHDLJKDN_00235		N_acetyldiaminopimelate_deacetylase	330.838	368.834	349.836	26.867	318.527	397.446	357.986	55.8042	1.0233	0.0332259	0.868887	0.909312	no
PO908_01190	NHDLJKDN_00236	yqgN	putative_protein_YqgN	401.778	459.695	430.736	40.954	399.185	467.28	433.233	48.1506	1.0058	0.00833728	0.926013	0.9536	no
PO908_01195	NHDLJKDN_00237	gluP	Rhomboid_protease_GluP	192.853	227.34	210.097	24.3859	183.864	264.087	223.976	56.7263	1.06606	0.0922888	0.741531	0.818051	no
PO908_01200	NHDLJKDN_00238	rlmA	23S_rRNA__guanine_745__N_1___methyltransferase	19.0669	40.9812	30.024	15.4958	27.6956	85.0971	56.3963	40.589	1.87837	0.909483	0.126454	0.218373	no
PO908_01205	NHDLJKDN_00239	tyrS	Tyrosine__tRNA_ligase	449.372	405.895	427.633	30.7425	248.247	342.865	295.556	66.9049	0.691143	-0.532945	0.0596094	0.120614	no
PO908_01210	NHDLJKDN_00240	mtgA_2	Biosynthetic_peptidoglycan_transglycosylase	166.206	192.18	179.193	18.3665	130.573	180.812	155.692	35.5242	0.868851	-0.202819	0.425594	0.54791	no
NA	NHDLJKDN_00241		Lacto_rpoB	268.074	173.617	220.846	66.7914	179.425	318.07	248.748	98.0373	1.12634	0.171645	0.868976	0.909312	no
PO908_01215	NHDLJKDN_00242	rpoB	DNA_directed_RNA_polymerase_subunit_beta	256.11	275.675	265.893	13.8341	766.362	832.455	799.408	46.7349	3.00651	1.58809	4.65743e-10	5.27842e-09	yes
PO908_01220	NHDLJKDN_00243	rpoC	DNA_directed_RNA_polymerase_subunit_beta_	249.306	283.587	266.447	24.2404	710.082	805.108	757.595	67.1934	2.84332	1.50758	4.62302e-10	5.26821e-09	yes
PO908_01225	NHDLJKDN_00244	pgk	Phosphoglycerate_kinase	1104.52	747.235	925.88	252.641	366.408	480.942	423.675	80.988	0.457592	-1.12787	0.00111569	0.00426139	yes
PO908_01230	NHDLJKDN_00245		hypothetical_protein	155.094	155.514	155.304	0.297178	72.7407	123.809	98.2748	36.1106	0.632788	-0.660205	0.0618056	0.124037	no
PO908_01235	NHDLJKDN_00246	glnR	HTH_type_transcriptional_regulator_GlnR	967.291	228.991	598.141	522.057	166.204	243.024	204.614	54.3203	0.342084	-1.54758	0.00963	0.0273973	yes
PO908_01240	NHDLJKDN_00247	glnA	Glutamine_synthetase	582.841	167.371	375.106	293.782	149.307	227.078	188.192	54.9926	0.501704	-0.995092	0.0556976	0.114373	no
PO908_01245	NHDLJKDN_00248		hypothetical_protein	418.944	374.579	396.761	31.3709	159.799	250.065	204.932	63.8277	0.516512	-0.953126	0.00446722	0.0146487	yes
PO908_01250	NHDLJKDN_00249	comGA	ComG operon protein	19.5125	41.1521	30.3323	15.3016	1306.48	1427.95	1367.22	85.8916	45.0746	5.49424	7.24259e-61	1.36556e-58	yes
PO908_01255	NHDLJKDN_00250	comB	Competence protein CglB	7.60618	27.4369	17.5215	14.0224	405.085	509.046	457.066	73.512	26.086	4.7052	1.88197e-23	8.13168e-22	yes
PO908_01260	NHDLJKDN_00251	comGC	Prepilin-type cleavage/methylation N-terminal domain protein	6.10004	24.62	15.36	13.0956	371.695	474.716	423.205	72.8468	27.5524	4.78411	1.62518e-18	5.03077e-17	yes
PO908_01265	NHDLJKDN_00252	comGD	Type II secretion system protein	8.91618	27.9746	18.4454	13.4763	667.675	868.38	768.028	141.92	41.6379	5.37983	2.21431e-33	1.91353e-31	yes
PO908_01270	NHDLJKDN_00253	comGE	Type II secretory pathway, pseudopilin PulG	5.74137	25.5085	15.6249	13.9775	540.66	625.711	583.186	60.1399	37.324	5.22203	2.51726e-21	9.85055e-20	yes
PO908_01275	NHDLJKDN_00254	comGF	Prepilin-type cleavage/methylation N-terminal domain protein	10.0212	30.834	20.4276	14.7169	1375.06	1496.77	1435.91	86.0625	70.2927	6.1353	1.01402e-45	1.31443e-43	yes
PO908_01280	NHDLJKDN_00255	comGG	Competence protein	7.87241	27.7522	17.8123	14.0572	854.995	874.2	864.597	13.5802	48.5393	5.60108	6.49759e-31	4.81286e-29	yes
PO908_01285	NHDLJKDN_00256		hypothetical_protein	144.33	180.576	162.453	25.6294	655.78	779.511	717.646	87.4917	4.41756	2.14325	2.33741e-18	7.02579e-17	yes
PO908_01290	NHDLJKDN_00257	ackA	Acetate_kinase	213.031	277.367	245.199	45.4925	623.367	808.537	715.952	130.934	2.91988	1.54591	6.70984e-11	8.53755e-10	yes
PO908_01295	NHDLJKDN_00258	glmS	Glutamine__fructose_6_phosphate_aminotransferase__isomerizing_	985.575	266.192	625.883	508.68	189.751	271.571	230.661	57.855	0.368537	-1.44012	0.00773663	0.0230212	yes
PO908_01300	NHDLJKDN_00259	clpC_1	putative_ATP_dependent_Clp_protease_ATP_binding_subunit	24.1622	35.7875	29.9749	8.22034	113.13	271.097	192.114	111.7	6.40915	2.68013	2.97943e-12	4.68132e-11	yes
PO908_01305	NHDLJKDN_00260	ulaG	putative_L_ascorbate_6_phosphate_lactonase_UlaG	21.8575	35.0748	28.4661	9.34602	162.879	364.075	263.477	142.267	9.2558	3.21036	5.20652e-15	1.14876e-13	yes
PO908_01310	NHDLJKDN_00261	tkt	Transketolase	135.711	150.893	143.302	10.7355	129.759	240.21	184.984	78.1006	1.29087	0.368345	0.267541	0.385869	no
PO908_01315	NHDLJKDN_00262	proX_1	Prolyl_tRNA_editing_protein_ProX	44.2833	68.6639	56.4736	17.2397	46.0686	115.239	80.6538	48.9108	1.42817	0.514165	0.337938	0.463547	no
PO908_01320	NHDLJKDN_00263		hypothetical_protein	1251.36	1375.66	1313.51	87.8929	373.312	471.43	422.371	69.3802	0.321559	-1.63684	4.62113e-10	5.26821e-09	yes
PO908_01325	NHDLJKDN_00264	uppS	Isoprenyl_transferase	166.329	184.437	175.383	12.8038	97.3765	164.626	131.001	47.5523	0.746942	-0.420932	0.173233	0.280692	no
PO908_01330	NHDLJKDN_00265		hypothetical_protein	104.201	109.712	106.956	3.89704	72.9732	146.343	109.658	51.8805	1.02526	0.0359942	0.996942	0.999351	no
PO908_01335	NHDLJKDN_00266		Putative_zinc_metalloprotease	147.015	176.488	161.752	20.8403	147.096	208.709	177.902	43.5673	1.09985	0.137306	0.597407	0.70439	no
PO908_01340	NHDLJKDN_00267	proS	Proline__tRNA_ligase	235.428	284.791	260.11	34.905	154.42	242.492	198.456	62.2762	0.762971	-0.390299	0.133619	0.228088	no
PO908_01345	NHDLJKDN_00268		hypothetical_protein	6.67776	26.5877	16.6327	14.0785	98.4133	151.696	125.055	37.6766	7.51859	2.91046	4.73327e-07	3.3851e-06	yes
PO908_01350	NHDLJKDN_00269	fpgS_1	Folylpolyglutamate_synthase	82.8516	98.341	90.5963	10.9527	455.011	482.051	468.531	19.1199	5.17163	2.37062	3.46886e-19	1.14197e-17	yes
NA	NHDLJKDN_00270		THF	948.6	1880.88	1414.74	659.221	1068.34	1021.42	1044.88	33.1784	0.738566	-0.437201	0.349166	0.476428	no
PO908_01355	NHDLJKDN_00271	folT	Folate_transporter_FolT	364.24	411.361	387.801	33.3192	481.899	478.023	479.961	2.74073	1.23765	0.307601	0.247528	0.364095	no
PO908_01360	NHDLJKDN_00272	pepA	Glutamyl_aminopeptidase	129.407	106.675	118.041	16.0736	57.4105	118.961	88.1857	43.5227	0.747078	-0.42067	0.235081	0.351519	no
PO908_01365	NHDLJKDN_00273		hypothetical_protein	269.519	280.147	274.833	7.51519	115.804	156.788	136.296	28.98	0.495922	-1.01181	0.00366387	0.0123358	yes
PO908_01370	NHDLJKDN_00274	ytpP	Thioredoxin_like_protein_YtpP	235.367	228.383	231.875	4.93888	111.31	154.707	133.009	30.6869	0.573622	-0.801827	0.0249368	0.06049	no
PO908_01375	NHDLJKDN_00275		hypothetical_protein	186.267	167.534	176.901	13.2465	100.333	155.762	128.047	39.1946	0.723838	-0.466262	0.158784	0.263243	no
PO908_01380	NHDLJKDN_00276	ssb_2	Single_stranded_DNA_binding_protein	16.0395	32.5891	24.3143	11.7023	2863.41	3676.95	3270.18	575.257	134.496	7.07142	7.11954e-109	4.92198e-106	yes
PO908_01385	NHDLJKDN_00277	rbsB	Ribose_import_binding_protein_RbsB	17.6469	32.0241	24.8355	10.1662	470.822	411.115	440.968	42.2196	17.7556	4.1502	7.65337e-33	6.34923e-31	yes
PO908_01390	NHDLJKDN_00278		Sensor histidine kinase	13.1745	28.1916	20.6831	10.6187	155.21	236.486	195.848	57.4706	9.46899	3.24321	1.50932e-18	4.74293e-17	yes
PO908_01395	NHDLJKDN_00279	lnrK	Transcriptional_regulatory_protein_LnrK	23.3371	32.5528	27.9449	6.51648	281.852	381.836	331.844	70.6994	11.8749	3.56985	7.11368e-35	6.70626e-33	yes
PO908_01400	NHDLJKDN_00280		Sugar binding protein	24.1023	33.2876	28.6949	6.49496	295.542	348.265	321.904	37.2811	11.2181	3.48776	3.82521e-39	4.4075e-37	yes
PO908_01405	NHDLJKDN_00281	manX_2	PTS_system_mannose_specific_EIIAB_component	72.808	39.5779	56.193	23.4972	273.538	354.518	314.028	57.262	5.58838	2.48243	2.55657e-07	1.88026e-06	yes
PO908_01410	NHDLJKDN_00282	manX_3	PTS_system_mannose_specific_EIIAB_component	37.0347	33.7657	35.4002	2.31153	154.509	226.249	190.379	50.728	5.37791	2.42704	2.77362e-10	3.26846e-09	yes
PO908_01415	NHDLJKDN_00283	manY_1	PTS_system_mannose_specific_EIIC_component	27.8492	33.748	30.7986	4.17104	110.059	194.805	152.432	59.9245	4.94931	2.30723	6.25385e-11	8.00647e-10	yes
PO908_01420	NHDLJKDN_00284	manZ_2	PTS_system_mannose_specific_EIID_component	47.5126	40.1384	43.8255	5.21435	157.628	264.452	211.04	75.5356	4.81545	2.26767	1.43191e-09	1.50751e-08	yes
PO908_01425	NHDLJKDN_00285		hypothetical_protein	10.8079	26.8638	18.8359	11.3533	36.9245	108.007	72.4655	50.2626	3.84721	1.94381	0.0092421	0.0266594	yes
PO908_01430	NHDLJKDN_00286	groS	10_kDa_chaperonin	194.144	213.042	203.593	13.3624	56.6095	134.092	95.3509	54.7886	0.468341	-1.09437	0.0148697	0.039589	yes
PO908_01435	NHDLJKDN_00287	groL	60_kDa_chaperonin	191.395	192.428	191.912	0.730294	91.4108	165.028	128.22	52.0554	0.668118	-0.581826	0.0533468	0.110863	no
PO908_01440	NHDLJKDN_00288	queH	Epoxyqueuosine_reductase_QueH	46.0186	71.316	58.6673	17.888	38.7092	101.412	70.0608	44.338	1.19421	0.256052	0.636028	0.737352	no
PO908_01445	NHDLJKDN_00289		Deoxyguanosine_kinase	299.642	610.559	455.1	219.852	68.2513	130.234	99.2426	43.8283	0.218068	-2.19715	1.45207e-08	1.30939e-07	yes
PO908_01450	NHDLJKDN_00290	yedJ	putative_protein_YedJ	297.758	519.556	408.657	156.835	97.4574	162.807	130.132	46.2092	0.318439	-1.65091	9.23395e-07	6.42658e-06	yes
PO908_01455	NHDLJKDN_00291		hypothetical_protein	6.23059	26.2766	16.2536	14.1747	0.0001	79.4308	39.7155	56.166	2.44349	1.28894	0.723484	0.804561	no
PO908_01460	NHDLJKDN_00292		tRNA_Lys	64.5846	83.3634	73.974	13.2786	36.4911	99.0439	67.7675	44.2316	0.916099	-0.126424	0.859121	0.90444	no
PO908_01465	NHDLJKDN_00293		putative_AAA_domain_containing_protein	13.7794	31.6781	22.7288	12.6563	27.3143	85.8925	56.6034	41.4211	2.49039	1.31637	0.0218557	0.0544163	no
PO908_01470	NHDLJKDN_00294		hypothetical_protein	76.9737	90.4635	83.7186	9.53879	59.6917	126.536	93.1139	47.2661	1.11222	0.153448	0.783809	0.849331	no
PO908_01475	NHDLJKDN_00295		hypothetical_protein	101.358	116.476	108.917	10.6897	93.5298	160.208	126.869	47.1484	1.16482	0.22011	0.588526	0.699345	no
PO908_01480	NHDLJKDN_00296		hypothetical_protein	115.634	145.642	130.638	21.219	177.134	245.452	211.293	48.3082	1.61739	0.693665	0.0233711	0.0572951	no
PO908_01485	NHDLJKDN_00297	prmA	Ribosomal_protein_L11_methyltransferase	127.969	152.423	140.196	17.2914	218.417	312.465	265.441	66.5019	1.89335	0.920943	0.000648575	0.0026554	yes
PO908_01490	NHDLJKDN_00298	rsmE	Ribosomal_RNA_small_subunit_methyltransferase_E	133.875	166.752	150.314	23.2474	229.461	312.912	271.187	59.0086	1.80414	0.851309	0.00164559	0.00606209	yes
PO908_01495	NHDLJKDN_00299		hypothetical_protein	32.9103	54.4396	43.675	15.2235	74.6674	132.681	103.674	41.0218	2.37377	1.24718	0.0542112	0.112322	no
PO908_01500	NHDLJKDN_00300	relA	Bifunctional__p_ppGpp_synthase_hydrolase_RelA	145.535	130.855	138.195	10.3804	122.068	187.723	154.896	46.4251	1.12085	0.164591	0.657128	0.753807	no
PO908_01505	NHDLJKDN_00301	dtd	D_aminoacyl_tRNA_deacylase	80.7072	90.8252	85.7662	7.15449	84.3664	162.117	123.242	54.978	1.43695	0.523009	0.229587	0.347819	no
NA	NHDLJKDN_00302		hypothetical_protein	9.86524	22.349	16.1071	8.82739	24.0068	66.6065	45.3067	30.1225	2.81283	1.49202	0.209475	0.326409	no
PO908_01510	NHDLJKDN_00303	dtxR	Diphtheria_toxin_repressor	124.538	118.254	121.396	4.44339	90.8712	135.792	113.331	31.7636	0.933568	-0.0991726	0.732741	0.812677	no
PO908_01515	NHDLJKDN_00304	ssaB	Manganese_ABC_transporter_substrate_binding_lipoprotein	723.781	431.779	577.78	206.477	1149.61	1242.38	1195.99	65.5958	2.06998	1.04962	0.00970055	0.0275602	yes
PO908_01520	NHDLJKDN_00305	mntB	Manganese_transport_system_membrane_protein_MntB	2695.23	1681.71	2188.47	716.67	4424.84	5162.55	4793.69	521.641	2.19043	1.13121	0.00332447	0.0113778	yes
PO908_01525	NHDLJKDN_00306	scaC	Manganese_import_ATP_binding_protein_ScaC	5114.85	3627.72	4371.29	1051.56	10069.4	10473.2	10271.3	285.543	2.34973	1.23249	0.000467747	0.00197981	yes
PO908_01530	NHDLJKDN_00307	pepO	Neutral_endopeptidase	217.443	162.903	190.173	38.5656	211.174	308.076	259.625	68.5198	1.3652	0.449116	0.228916	0.347055	no
PO908_01535	NHDLJKDN_00308	cydD	ATP_binding_permease_protein_CydD	21.8934	41.1952	31.5443	13.6484	74.8878	143.801	109.344	48.7287	3.46637	1.79342	2.37404e-06	1.61434e-05	yes
PO908_01540	NHDLJKDN_00309		putative_ABC_transporter_ATP_binding_permease_protein	17.1522	37.5403	27.3462	14.4165	93.7019	167.991	130.846	52.5303	4.78481	2.25846	1.04322e-08	9.70242e-08	yes
PO908_01545	NHDLJKDN_00310	leuS	Leucine__tRNA_ligase	125.026	101.227	113.126	16.8278	182.997	260.782	221.89	55.0019	1.96143	0.971906	0.00336305	0.0114829	yes
PO908_01550	NHDLJKDN_00311		16S_ribosomal_RNA	34800.6	39311.4	37056	3189.62	40901.1	35857	38379.1	3566.68	1.03571	0.0506141	0.751999	0.824774	no
PO908_01555	NHDLJKDN_00312		tRNA_Ala	61.0492	72.962	67.0056	8.42362	53.5982	115.203	84.4006	43.5612	1.25961	0.332972	0.717389	0.799365	no
PO908_01560	NHDLJKDN_00313		23S_ribosomal_RNA	47460.8	40067.4	43764.1	5227.96	74809.5	66040.5	70425	6200.61	1.6092	0.686341	0.03408	0.0773325	no
PO908_01565	NHDLJKDN_00314		5S_ribosomal_RNA	1712.49	2254.01	1983.25	382.915	1160.51	1037.08	1098.8	87.2802	0.554038	-0.851944	0.0131918	0.0359524	yes
PO908_01570	NHDLJKDN_00315		tRNA_Asn	753.382	1023.89	888.637	191.28	362.592	416.394	389.493	38.0437	0.438304	-1.19	0.00151347	0.00559524	yes
PO908_01575	NHDLJKDN_00316	yclM	Aspartokinase_3	28.7212	46.0319	37.3765	12.2405	45.961	83.5871	64.7741	26.6057	1.73301	0.793283	0.0359041	0.0809402	no
PO908_01580	NHDLJKDN_00317	fabM	Trans_2_decenoyl__acyl_carrier_protein__isomerase	290.371	319.761	305.066	20.7814	114.003	168.642	141.322	38.6353	0.463252	-1.11013	8.53449e-05	0.000423458	yes
PO908_01585	NHDLJKDN_00318		MarR family transcriptional regulator	2882.35	3700.03	3291.19	578.19	382.701	423.825	403.263	29.0786	0.122528	-3.02882	2.15327e-33	1.91353e-31	yes
PO908_01590	NHDLJKDN_00319	fabH	3_oxoacyl__acyl_carrier_protein__synthase_3	2706.88	3645.93	3176.4	664.008	472.192	481.621	476.907	6.66726	0.150141	-2.73561	5.10768e-25	2.52222e-23	yes
PO908_01595	NHDLJKDN_00320	acpP_2	Acyl_carrier_protein	2297.63	2655.14	2476.38	252.793	386.573	460.591	423.582	52.3389	0.171048	-2.54752	7.23709e-23	3.06321e-21	yes
PO908_01600	NHDLJKDN_00321		NADH_quinone_reductase	817.682	1064.58	941.132	174.585	299.555	409.222	354.389	77.5459	0.376556	-1.40906	6.3847e-09	6.04651e-08	yes
PO908_01605	NHDLJKDN_00322	fabD	Malonyl_CoA_acyl_carrier_protein_transacylase	326.914	370.498	348.706	30.8184	168.941	261.087	215.014	65.157	0.616605	-0.697581	0.010277	0.0290389	yes
PO908_01610	NHDLJKDN_00323	fabG_1	3_oxoacyl__acyl_carrier_protein__reductase_FabG	318.277	355.577	336.927	26.375	191.998	255.735	223.866	45.069	0.664436	-0.589798	0.0293716	0.0690666	no
PO908_01615	NHDLJKDN_00324	fabF	3_oxoacyl__acyl_carrier_protein__synthase_2	731.054	853.36	792.207	86.4835	466.586	584.977	525.781	83.715	0.663692	-0.591415	0.0153466	0.0407539	yes
PO908_01620	NHDLJKDN_00325	accB	Biotin_carboxyl_carrier_protein_of_acetyl_CoA_carboxylase	398.783	463.622	431.202	45.8482	311.028	414.405	362.717	73.0982	0.841175	-0.249522	0.364268	0.490897	no
PO908_01625	NHDLJKDN_00326	fabZ	3_hydroxyacyl__acyl_carrier_protein__dehydratase_FabZ	777.93	903.364	840.647	88.6952	611.337	787.541	699.439	124.595	0.832025	-0.265301	0.310134	0.435195	no
PO908_01630	NHDLJKDN_00327	accC	Biotin_carboxylase	703.889	806.62	755.254	72.6422	429.689	606.163	517.926	124.786	0.685764	-0.544216	0.0255722	0.0618865	no
PO908_01635	NHDLJKDN_00328	accD	Acetyl_coenzyme_A_carboxylase_carboxyl_transferase_subunit_beta	573.722	681.018	627.37	75.8698	295.759	401.464	348.611	74.745	0.555671	-0.847696	0.000662699	0.00270027	yes
PO908_01640	NHDLJKDN_00329	accA	Acetyl_coenzyme_A_carboxylase_carboxyl_transferase_subunit_alpha	1185.05	1520.67	1352.86	237.323	510.495	665.311	587.903	109.472	0.434563	-1.20236	5.17352e-07	3.68725e-06	yes
PO908_01645	NHDLJKDN_00330	dedA	Protein_DedA	166.221	210.596	188.409	31.3779	58.6974	104.225	81.4614	32.1932	0.432365	-1.20968	0.000344541	0.00150438	yes
PO908_01650	NHDLJKDN_00331	serS	Serine__tRNA_ligase	192.917	93.221	143.069	70.4956	62.1086	97.6854	79.897	25.1565	0.558451	-0.840497	0.055767	0.114402	no
PO908_01655	NHDLJKDN_00332		hypothetical_protein	65.3396	56.8994	61.1195	5.96809	38.8663	84.3701	61.6182	32.176	1.00816	0.0117249	0.931292	0.957136	no
PO908_01660	NHDLJKDN_00333	manZ_3	PTS_system_mannose_specific_EIID_component	698.5	404.419	551.459	207.947	786.376	793.808	790.092	5.25501	1.43273	0.518766	0.227448	0.345842	no
PO908_01665	NHDLJKDN_00334	manY_2	PTS_system_mannose_specific_EIIC_component	434.986	270.56	352.773	116.267	455.82	432.814	444.317	16.2676	1.2595	0.332848	0.432277	0.55302	no
PO908_01670	NHDLJKDN_00335	manX_4	PTS_system_mannose_specific_EIIAB_component	180.321	120.718	150.52	42.145	190.184	243.176	216.68	37.4711	1.43955	0.525616	0.20195	0.317547	no
PO908_01675	NHDLJKDN_00336	yitU	5_amino_6__5_phospho_D_ribitylamino_uracil_phosphatase_YitU	137.083	129.479	133.281	5.37634	50.8124	86.4721	68.6423	25.2153	0.515019	-0.957303	0.00646643	0.0196648	yes
PO908_01680	NHDLJKDN_00337		hypothetical_protein	49.0684	65.1891	57.1288	11.399	50.8368	86.4089	68.6228	25.1533	1.2012	0.264471	0.522594	0.637218	no
PO908_01685	NHDLJKDN_00338	pbuO	Guanine_hypoxanthine_permease_PbuO	111.797	118.381	115.089	4.65545	125.055	179.423	152.239	38.4443	1.32279	0.403584	0.162846	0.267414	no
PO908_01690	NHDLJKDN_00339	tsaE	tRNA_threonylcarbamoyladenosine_biosynthesis_protein_TsaE	905.129	946.851	925.99	29.5016	297.559	345.086	321.323	33.607	0.347004	-1.52697	3.69351e-08	3.16543e-07	yes
PO908_01695	NHDLJKDN_00340	aaaT	L_amino_acid_N_acetyltransferase_AaaT	731.728	791.322	761.525	42.1388	226.602	285.279	255.941	41.4911	0.33609	-1.57308	4.03258e-09	3.97785e-08	yes
PO908_01700	NHDLJKDN_00341	brpA	Biofilm_regulatory_protein_A	536.019	635.887	585.953	70.6172	236.01	273.516	254.763	26.5209	0.434784	-1.20163	2.43556e-06	1.64539e-05	yes
PO908_01705	NHDLJKDN_00342		hypothetical_protein	46.09	57.7402	51.9151	8.23795	47.7917	86.4541	67.1229	27.3384	1.29294	0.37065	0.506747	0.623365	no
PO908_01710	NHDLJKDN_00343	hit	Protein_hit	49.3986	58.3588	53.8787	6.3358	38.2036	79.9902	59.0969	29.5476	1.09685	0.133366	0.841526	0.891837	no
PO908_01715	NHDLJKDN_00344	ecsA_1	ABC_type_transporter_ATP_binding_protein_EcsA	64.0505	75.9908	70.0206	8.44304	61.0446	102.996	82.0202	29.664	1.17137	0.228199	0.557808	0.671442	no
PO908_01720	NHDLJKDN_00345		hypothetical_protein	49.8916	58.3777	54.1346	6.00056	47.8001	95.5118	71.6559	33.7373	1.32366	0.404534	0.333387	0.458518	no
PO908_01725	NHDLJKDN_00346		hypothetical_protein	364.33	440.325	402.328	53.7368	177.243	228.329	202.786	36.123	0.504033	-0.988411	0.000152548	0.000707795	yes
PO908_01730	NHDLJKDN_00347	trmB	tRNA__guanine_N_7____methyltransferase	307.174	332.421	319.798	17.8524	136.822	193.248	165.035	39.8992	0.51606	-0.95439	0.000843715	0.00331414	yes
PO908_01735	NHDLJKDN_00348		hypothetical_protein	70.9862	69.8635	70.4249	0.79385	41.7703	81.5212	61.6458	28.1081	0.875341	-0.192083	0.587114	0.698609	no
PO908_01740	NHDLJKDN_00349	rimP	Ribosome_maturation_factor_RimP	379.437	498.951	439.194	84.5093	199.063	213.414	206.238	10.1479	0.469584	-1.09055	0.000260865	0.00116854	yes
PO908_01745	NHDLJKDN_00350	nusA	Transcription_termination_antitermination_protein_NusA	143.798	179.553	161.675	25.2828	113.632	156.157	134.894	30.0696	0.834353	-0.26127	0.349837	0.477029	no
PO908_01750	NHDLJKDN_00351		hypothetical_protein	218.166	316.842	267.504	69.7741	219.62	261.521	240.571	29.6284	0.899316	-0.1531	0.716011	0.798821	no
PO908_01755	NHDLJKDN_00352	rplGA	putative_ribosomal_protein_YlxQ	192.104	254.831	223.467	44.3552	179.113	198.345	188.729	13.5991	0.84455	-0.243746	0.537464	0.651871	no
PO908_01760	NHDLJKDN_00353	infB	Translation_initiation_factor_IF_2	174.306	246.906	210.606	51.336	167.029	210.901	188.965	31.0221	0.897242	-0.156431	0.60165	0.707783	no
PO908_01765	NHDLJKDN_00354	rbfA	Ribosome_binding_factor_A	139.798	218.287	179.042	55.5002	155.383	181.717	168.55	18.6209	0.941395	-0.0871275	0.899632	0.932918	no
PO908_01770	NHDLJKDN_00355		hypothetical_protein	390.813	430.705	410.759	28.2081	116.527	156.082	136.304	27.9696	0.331835	-1.59146	3.45322e-10	4.00111e-09	yes
PO908_01775	NHDLJKDN_00356		hypothetical_protein	84.5866	117.098	100.843	22.9894	91.6013	124.6	108.1	23.3334	1.07197	0.100268	0.7299	0.810392	no
PO908_01780	NHDLJKDN_00357	agaA	N_acetylgalactosamine_6_phosphate_deacetylase	158.862	258.726	208.794	70.6148	123.916	175.211	149.563	36.2712	0.716322	-0.48132	0.124532	0.215633	no
PO908_01785	NHDLJKDN_00358	yvgN	Glyoxal_reductase	106.365	95.7515	101.058	7.50464	58.08	108.254	83.1673	35.4787	0.822965	-0.281097	0.403897	0.528506	no
PO908_01790	NHDLJKDN_00359		hypothetical_protein	10.9582	22.9646	16.9614	8.48981	1186.54	1124.47	1155.51	43.8906	68.1256	6.09013	5.61031e-67	1.45447e-64	yes
PO908_01795	NHDLJKDN_00360		hypothetical_protein	1.37215	14.631	8.00156	9.3754	17.1999	0.0001	8.59998	12.1621	1.07479	0.104053	0.842115	0.892005	no
PO908_01805	NHDLJKDN_00361		hypothetical_protein	248.1	278.204	263.152	21.2863	22.6608	60.9015	41.7812	27.0403	0.158772	-2.65497	2.36553e-10	2.90303e-09	yes
PO908_01810	NHDLJKDN_00362	glyQ	Glycine__tRNA_ligase_alpha_subunit	114.558	87.3896	100.974	19.2108	51.3261	94.4123	72.8692	30.4665	0.721665	-0.470599	0.205785	0.322356	no
PO908_01815	NHDLJKDN_00363	glyS	Glycine__tRNA_ligase_beta_subunit	187.957	132.795	160.376	39.0054	63.2904	100.589	81.9397	26.374	0.510921	-0.968827	0.00617427	0.018971	yes
PO908_01820	NHDLJKDN_00364		hypothetical_protein	781.577	532.934	657.256	175.817	209.693	222.59	216.142	9.11942	0.328855	-1.60448	6.44617e-05	0.000335072	yes
PO908_01825	NHDLJKDN_00365	ktrA	Ktr_system_potassium_uptake_protein_A	90.0267	114.73	102.378	17.4677	89.4984	113.091	101.295	16.6826	0.989417	-0.0153496	0.991809	0.995649	no
PO908_01830	NHDLJKDN_00366	ktrB	Ktr_system_potassium_uptake_protein_B	80.8543	94.8029	87.8286	9.86315	55.6585	96.8655	76.262	29.1378	0.868305	-0.203726	0.499396	0.616946	no
PO908_01835	NHDLJKDN_00367		hypothetical_protein	16.2869	32.9321	24.6095	11.77	44.419	75.8241	60.1215	22.2068	2.44302	1.28867	0.0799672	0.151049	no
PO908_01840	NHDLJKDN_00368	rsmH	Ribosomal_RNA_small_subunit_methyltransferase_H	357.496	369.437	363.467	8.4437	199.925	198.97	199.447	0.67518	0.548736	-0.865816	0.00489478	0.0156905	yes
PO908_01845	NHDLJKDN_00369	ftsL	Cell_division_protein_FtsL	608.343	598.567	603.455	6.91246	351.746	373.521	362.634	15.3973	0.60093	-0.734732	0.0212059	0.0531815	no
PO908_01850	NHDLJKDN_00370	pbpX	Penicillin_binding_protein_2x	232.962	253.108	243.035	14.2454	153.144	192.631	172.888	27.9215	0.711368	-0.491332	0.0559903	0.114747	no
PO908_01855	NHDLJKDN_00371	mraY	Phospho_N_acetylmuramoyl_pentapeptide__transferase	152.421	156.969	154.695	3.2154	75.3788	121.794	98.5866	32.8207	0.637297	-0.649963	0.0357918	0.0807749	no
PO908_01860	NHDLJKDN_00372	sarA_1	Oligopeptide_binding_protein_SarA	876.989	212.504	544.747	469.862	796.534	836.759	816.647	28.4434	1.49913	0.584126	0.633681	0.735452	no
PO908_01865	NHDLJKDN_00373		tRNA_Leu	21.763	30.8763	26.3197	6.44407	24.4258	74.0063	49.216	35.0587	1.86993	0.902987	0.443052	0.564409	no
PO908_01870	NHDLJKDN_00374	fba	Fructose_bisphosphate_aldolase	1305.17	764.184	1034.68	382.537	437.817	524.453	481.135	61.2609	0.465009	-1.10467	0.003932	0.013132	yes
PO908_01875	NHDLJKDN_00375		hypothetical_protein	63.7332	64.0805	63.9068	0.245628	38.5993	84.6328	61.6161	32.5506	0.964155	-0.0526635	0.868431	0.909312	no
PO908_01880	NHDLJKDN_00376		tRNA_Thr	31.8687	64.3343	48.1015	22.9566	28.7976	68.9693	48.8834	28.4057	1.01626	0.023264	0.978091	0.98677	no
PO908_01885	NHDLJKDN_00377		putative_HTH_type_transcriptional_regulator	61.0323	52.6856	56.859	5.90205	51.5234	100.087	75.8053	34.3399	1.33322	0.414912	0.459497	0.581377	no
PO908_01890	NHDLJKDN_00378		hypothetical_protein	116.275	96.3748	106.325	14.0713	91.3902	147.402	119.396	39.606	1.12294	0.167277	0.739067	0.815766	no
PO908_01895	NHDLJKDN_00379	rpmB	50S_ribosomal_protein_L28	1061.32	1240.06	1150.69	126.39	420.453	441.768	431.111	15.0718	0.374654	-1.41637	2.71887e-06	1.81901e-05	yes
PO908_01900	NHDLJKDN_00380		hypothetical_protein	486.592	519.797	503.194	23.4795	192.292	228.432	210.362	25.5549	0.418053	-1.25824	2.47125e-05	0.00013815	yes
PO908_01905	NHDLJKDN_00381		hypothetical_protein	635.243	676.602	655.923	29.2448	328.23	374.566	351.398	32.7648	0.535731	-0.900419	0.000569625	0.00238186	yes
PO908_01910	NHDLJKDN_00382	ybhF	putative_multidrug_ABC_transporter_ATP_binding_protein_YbhF	4.11557	17.3272	10.7214	9.34205	21.4646	62.6699	42.0672	29.1365	3.92367	1.9722	0.00742107	0.0222739	yes
PO908_01915	NHDLJKDN_00383		hypothetical_protein	6.18672	18.9892	12.588	9.05272	23.8964	65.5826	44.7395	29.4766	3.55415	1.8295	0.00758368	0.0226636	yes
PO908_01920	NHDLJKDN_00384		hypothetical_protein	10.2865	22.5784	16.4324	8.69169	26.898	70.2495	48.5737	30.6542	2.95597	1.56363	0.00503848	0.0160766	yes
PO908_01925	NHDLJKDN_00385	desR	Transcriptional_regulatory_protein_DesR	15.7202	28.106	21.9131	8.75807	34.5034	73.9753	54.2394	27.9108	2.4752	1.30755	0.0165649	0.0433235	yes
PO908_01930	NHDLJKDN_00386		hypothetical_protein	80.1125	66.2041	73.1583	9.83472	121.514	164.296	142.905	30.2516	1.95336	0.965961	0.00874756	0.0255527	yes
PO908_01935	NHDLJKDN_00387		hypothetical_protein	411.697	256.654	334.176	109.632	112.076	177.334	144.705	46.1444	0.43302	-1.20749	0.00785264	0.0232995	yes
PO908_01940	NHDLJKDN_00388	artM	Arginine_transport_ATP_binding_protein_ArtM	86.4744	100.069	93.2719	9.6131	96.4384	134.694	115.566	27.0505	1.23902	0.309202	0.327892	0.453365	no
PO908_01945	NHDLJKDN_00389	mltF_1	Membrane_bound_lytic_murein_transglycosylase_F	82.6159	88.9084	85.7621	4.44948	70.0257	107.776	88.901	26.6938	1.0366	0.0518597	0.897687	0.931833	no
PO908_01950	NHDLJKDN_00390		hypothetical_protein	64.3228	73.6796	69.0012	6.61625	87.9404	134.066	111.003	32.6156	1.60871	0.685907	0.017513	0.0452891	yes
PO908_01955	NHDLJKDN_00391	uppP	Undecaprenyl_diphosphatase	152.528	106.025	129.277	32.8829	92.5636	131.983	112.273	27.8737	0.868472	-0.203448	0.539629	0.653733	no
PO908_01960	NHDLJKDN_00392	cas1_1	CRISPR_associated_endonuclease_Cas1	43.7901	45.9346	44.8623	1.51638	43.083	84.3384	63.7107	29.1719	1.42014	0.506032	0.246603	0.363507	no
PO908_01965	NHDLJKDN_00393	cas2_1	CRISPR_associated_endoribonuclease_Cas2	73.9422	65.9652	69.9537	5.64059	41.9794	85.8864	63.9329	31.0469	0.913933	-0.12984	0.736945	0.813857	no
PO908_01970	NHDLJKDN_00394	cas6	CRISPR_associated_endoribonuclease_Cas6	127.492	128.556	128.024	0.752596	199.098	264.251	231.675	46.0703	1.80962	0.855685	0.00480606	0.0154779	yes
PO908_01975	NHDLJKDN_00395		CRISPR_system_single_strand_specific_deoxyribonuclease_Cas10_Csm1__subtype_III_A_	44.6508	58.3724	51.5116	9.70263	126.336	180.39	153.363	38.2222	2.97726	1.57398	2.04512e-09	2.09979e-08	yes
PO908_01980	NHDLJKDN_00396	csm2	CRISPR_system_Cms_protein_Csm2	32.3142	45.132	38.7231	9.06351	82.4863	137.201	109.843	38.6888	2.83664	1.50418	0.000731932	0.00294925	yes
PO908_01985	NHDLJKDN_00397	csm3	CRISPR_system_Cms_endoribonuclease_Csm3	27.5921	44.3096	35.9508	11.8211	87.6366	136.619	112.128	34.6355	3.11891	1.64104	1.70071e-05	9.8527e-05	yes
PO908_01990	NHDLJKDN_00398	csm4	CRISPR_system_Cms_protein_Csm4	17.9081	35.0781	26.4931	12.141	60.3566	108.949	84.6529	34.3601	3.19528	1.67594	0.000107549	0.000518738	yes
PO908_01995	NHDLJKDN_00399	csm5	CRISPR_system_Cms_protein_Csm5	42.2353	69.2235	55.7294	19.0835	98.6796	151.74	125.21	37.5192	2.24674	1.16784	0.000379777	0.00164438	yes
PO908_02000	NHDLJKDN_00400	csm6'	CRISPR_system_endoribonuclease_Csm6_	35.7891	60.8797	48.3344	17.7417	80.0863	121.968	101.027	29.6151	2.09018	1.06362	0.00176805	0.00646725	yes
PO908_02005	NHDLJKDN_00401	csm6	CRISPR_system_endoribonuclease_Csm6	32.9808	56.293	44.6369	16.4842	53.3032	105.581	79.4422	36.9661	1.77974	0.831669	0.0351901	0.0795036	no
PO908_02010	NHDLJKDN_00402	mecA	Adapter_protein_MecA	135.727	121.484	128.606	10.0712	96.7888	139.91	118.349	30.4913	0.920249	-0.119903	0.680873	0.773771	no
PO908_02015	NHDLJKDN_00403	tagO	putative_undecaprenyl_phosphate_N_acetylglucosaminyl_1_phosphate_transferase	99.9918	106.32	103.156	4.47474	75.6498	125.6	100.625	35.3202	0.975464	-0.0358389	0.860396	0.90444	no
PO908_02020	NHDLJKDN_00404		putative_ABC_transporter_ATP_binding_protein	588.635	575.955	582.295	8.96641	217.481	291.4	254.44	52.2687	0.436961	-1.19442	1.71771e-05	9.92346e-05	yes
PO908_02025	NHDLJKDN_00405		hypothetical_protein	685.012	921.774	803.393	167.415	374.093	451.671	412.882	54.8558	0.513923	-0.960377	0.000107202	0.00051827	yes
PO908_02030	NHDLJKDN_00406	sufS	Cysteine_desulfurase_SufS	371.607	558.734	465.17	132.319	197.237	276.157	236.697	55.8051	0.50884	-0.974716	0.000293402	0.00130025	yes
PO908_02035	NHDLJKDN_00407	iscU	Iron_sulfur_cluster_assembly_scaffold_protein_IscU	487.279	913.053	700.166	301.067	270.921	316.273	293.597	32.0691	0.419325	-1.25386	0.000218876	0.000988994	yes
PO908_02040	NHDLJKDN_00408	dacA	D_alanyl_D_alanine_carboxypeptidase_DacA	37.1475	42.9628	40.0551	4.11206	36.7479	74.142	55.4449	26.4417	1.38422	0.469069	0.271196	0.389786	no
PO908_02045	NHDLJKDN_00409	cshB	DEAD_box_ATP_dependent_RNA_helicase_CshB	159.191	186.743	172.967	19.4818	79.9949	128.064	104.03	33.9901	0.601441	-0.733504	0.0100881	0.0285831	yes
PO908_02050	NHDLJKDN_00410	yxeN	putative_amino_acid_permease_protein_YxeN	247.554	286.901	267.228	27.8222	106.946	173.362	140.154	46.9634	0.524474	-0.931058	0.0014548	0.00540992	yes
PO908_02055	NHDLJKDN_00411	tcyN	L_cystine_import_ATP_binding_protein_TcyN	287.886	387.333	337.61	70.32	157.904	247.105	202.505	63.0748	0.599819	-0.7374	0.00933857	0.0268702	yes
PO908_02060	NHDLJKDN_00412		hypothetical_protein	174.479	227.536	201.007	37.5168	115.615	144.563	130.089	20.4698	0.647187	-0.627746	0.11555	0.203784	no
PO908_02065	NHDLJKDN_00413	trxB	Thioredoxin_reductase	635.515	857.322	746.418	156.841	178.619	255.48	217.049	54.349	0.290788	-1.78196	1.99989e-12	3.21533e-11	yes
PO908_02070	NHDLJKDN_00414	serP2	DL_alanine_permease_SerP2	67.4418	71.5712	69.5065	2.91997	41.0751	88.272	64.6735	33.3732	0.930467	-0.103972	0.707124	0.793172	no
PO908_02075	NHDLJKDN_00415	pncB2	Nicotinate_phosphoribosyltransferase_pncB2	559.903	444.536	502.22	81.5768	335.094	381.944	358.519	33.1278	0.713869	-0.486268	0.123359	0.214143	no
PO908_02080	NHDLJKDN_00416	nadE	NH_3__dependent_NAD____synthetase	382.193	284.219	333.206	69.2785	199.202	275.269	237.235	53.7874	0.711978	-0.490095	0.1367	0.23239	no
PO908_02085	NHDLJKDN_00417	pepC	Aminopeptidase_C	763.788	476.54	620.164	203.115	266.333	327.635	296.984	43.347	0.47888	-1.06226	0.00389207	0.0130196	yes
PO908_02090	NHDLJKDN_00418	ponA	Penicillin_binding_protein_1A	131.985	193.599	162.792	43.5676	109.843	147.414	128.628	26.5664	0.790139	-0.339821	0.229829	0.347932	no
PO908_02095	NHDLJKDN_00419	recU	Holliday_junction_resolvase_RecU	230.806	310.812	270.809	56.5723	121.719	156.17	138.944	24.3606	0.513072	-0.962768	0.000991655	0.00381576	yes
PO908_02100	NHDLJKDN_00420		hypothetical_protein	26.4674	42.5851	34.5262	11.3969	30.2508	71.5086	50.8797	29.1737	1.47365	0.559398	0.327264	0.452799	no
PO908_02105	NHDLJKDN_00421	gpsB	Cell_cycle_protein_GpsB	128.574	117.733	123.153	7.66591	72.3844	119.15	95.767	33.068	0.777625	-0.362853	0.35992	0.487051	no
PO908_02110	NHDLJKDN_00422		RNaseP_bact_b	21951	15816.3	18883.7	4337.95	31647.6	35832.6	33740.1	2959.25	1.78674	0.837328	0.015342	0.0407539	yes
PO908_02115	NHDLJKDN_00423	rlmL	Ribosomal_RNA_large_subunit_methyltransferase_L	208.787	246.285	227.536	26.5146	128.086	165.557	146.822	26.4961	0.645268	-0.632029	0.0177724	0.0458456	yes
PO908_02120	NHDLJKDN_00424	mapZ	Mid_cell_anchored_protein_Z	158.999	182.339	170.669	16.5038	98.3762	148.213	123.295	35.24	0.722418	-0.469094	0.0845007	0.157038	no
PO908_02125	NHDLJKDN_00425	ahpC	Alkyl_hydroperoxide_reductase_C	707.116	1009.34	858.23	213.707	214.619	264.293	239.456	35.1253	0.279012	-1.8416	3.26423e-12	5.05225e-11	yes
PO908_02130	NHDLJKDN_00426	ahpF	NADH_dehydrogenase	1145.15	1641.27	1393.21	350.807	332.752	456.71	394.731	87.6514	0.283325	-1.81947	1.27547e-13	2.40485e-12	yes
PO908_02135	NHDLJKDN_00427	luxS	S_ribosylhomocysteine_lyase	99.5462	109.721	104.634	7.19461	121.075	175.075	148.075	38.1841	1.41518	0.500985	0.149169	0.2499	no
PO908_02140	NHDLJKDN_00428	rny	Ribonuclease_Y	688.505	617.585	653.045	50.1479	213.163	273.639	243.401	42.7633	0.372717	-1.42385	5.82839e-07	4.13976e-06	yes
PO908_02145	NHDLJKDN_00429	gmk	Guanylate_kinase	391.835	319.036	355.436	51.4765	233.985	266.405	250.195	22.9239	0.703911	-0.506536	0.128001	0.220677	no
PO908_02150	NHDLJKDN_00430	rpoZ	DNA_directed_RNA_polymerase_subunit_omega	1131.97	1006.48	1069.23	88.7338	727.276	1441.4	1084.34	504.961	1.01413	0.0202431	0.929237	0.955971	no
PO908_02155	NHDLJKDN_00431	priA	Primosomal_protein_N_	70.2483	79.2927	74.7705	6.39539	204.898	277.173	241.035	51.1056	3.22367	1.6887	2.58291e-11	3.47855e-10	yes
PO908_02160	NHDLJKDN_00432	fmt	Methionyl_tRNA_formyltransferase	134.52	144.062	139.291	6.7472	337.76	402.112	369.936	45.5037	2.65586	1.40918	2.04882e-07	1.53958e-06	yes
PO908_02165	NHDLJKDN_00433	rsmB	Ribosomal_RNA_small_subunit_methyltransferase_B	136.243	143.188	139.716	4.9106	303.189	356.167	329.678	37.4608	2.35963	1.23856	4.03961e-06	2.64295e-05	yes
PO908_02170	NHDLJKDN_00434	phpP	Protein_phosphatase_PhpP	365.035	335.8	350.417	20.6726	448.235	498.817	473.526	35.7674	1.35132	0.434369	0.146313	0.245911	no
PO908_02175	NHDLJKDN_00435	stkP	Serine_threonine_protein_kinase_StkP	298.014	302.779	300.396	3.36922	350.272	431.921	391.096	57.7345	1.30193	0.380657	0.144251	0.24343	no
PO908_02180	NHDLJKDN_00436		hypothetical_protein	17.6762	28.9977	23.337	8.00545	34.7396	81.3023	58.0209	32.9248	2.48623	1.31396	0.0128933	0.0352314	yes
PO908_02185	NHDLJKDN_00437		hypothetical_protein	48.9691	57.3648	53.1669	5.93664	72.3966	111.256	91.8262	27.4776	1.72713	0.788376	0.0184499	0.0471827	yes
PO908_02190	NHDLJKDN_00438	vraR	Response_regulator_protein_VraR	59.7338	75.5764	67.6551	11.2025	96.2295	133.571	114.9	26.4043	1.69832	0.764109	0.0224309	0.0556479	no
PO908_02195	NHDLJKDN_00439		Putative_bifunctional_phosphatase_peptidyl_prolyl_cis_trans_isomerase	170.993	156.885	163.939	9.97582	115.319	162.444	138.882	33.322	0.847152	-0.239307	0.399429	0.524142	no
PO908_02200	NHDLJKDN_00440	yugI	General_stress_protein_13	153.371	135.614	144.492	12.5558	109.241	161.73	135.485	37.1154	0.937662	-0.0928604	0.763223	0.831918	no
PO908_02205	NHDLJKDN_00441		hypothetical_protein	180.75	194.979	187.864	10.0618	56.4069	118.374	87.3902	43.8171	0.465177	-1.10415	0.00916889	0.026522	yes
PO908_02210	NHDLJKDN_00442		hypothetical_protein	332.644	295.005	313.824	26.6148	141.592	227.471	184.532	60.7258	0.588009	-0.766089	0.0194336	0.0492731	yes
PO908_02215	NHDLJKDN_00443	recX	Regulatory_protein_RecX	17.5535	33.5009	25.5272	11.2765	40.8269	89.2146	65.0207	34.2152	2.54712	1.34886	0.00705911	0.021342	yes
PO908_02220	NHDLJKDN_00444		hypothetical_protein	12.8826	28.4264	20.6545	10.9912	35.7394	85.6341	60.6868	35.2809	2.93819	1.55493	0.00491512	0.0157314	yes
PO908_02225	NHDLJKDN_00445	rlmCD	23S_rRNA__uracil_C_5___methyltransferase_RlmCD	184.02	199.736	191.878	11.1129	85.6161	135.45	110.533	35.238	0.57606	-0.795708	0.00525575	0.0166928	yes
PO908_02230	NHDLJKDN_00446		hypothetical_protein	222.203	234.784	228.494	8.89606	118.561	138.315	128.438	13.9686	0.562107	-0.831082	0.0314022	0.072445	no
PO908_02235	NHDLJKDN_00447		NADH_quinone_reductase	2.60547	16.2524	9.42894	9.64985	21.9058	70.201	46.0534	34.1498	4.88425	2.28814	0.004555	0.0148539	yes
PO908_02240	NHDLJKDN_00448		hypothetical_protein	237.782	234.155	235.969	2.56497	118.874	139.926	129.4	14.8861	0.548377	-0.86676	0.0271971	0.0649099	no
PO908_02245	NHDLJKDN_00449		hypothetical_protein	114.815	111.235	113.025	2.53181	74.2583	126.495	100.377	36.9368	0.88809	-0.171222	0.541441	0.654956	no
PO908_02250	NHDLJKDN_00450		hypothetical_protein	88.3482	88.4048	88.3765	0.0400244	72.1536	119.927	96.0402	33.7808	1.08672	0.119976	0.843484	0.893	no
PO908_02255	NHDLJKDN_00451		hypothetical_protein	78.9154	92.9093	85.9124	9.89514	56.0132	98.0491	77.0312	29.7238	0.896625	-0.157424	0.655493	0.752764	no
PO908_02265	NHDLJKDN_00452		hypothetical_protein	63.6275	57.6075	60.6175	4.25677	38.0125	76.8375	57.425	27.4534	0.947333	-0.0780563	0.795089	0.856066	no
PO908_02270	NHDLJKDN_00453	valS	Valine__tRNA_ligase	99.1915	98.6522	98.9218	0.381369	60.3629	105.584	82.9736	31.9763	0.83878	-0.253636	0.366809	0.493041	no
PO908_02275	NHDLJKDN_00454		hypothetical_protein	8.02308	23.6978	15.8605	11.0837	19.0303	67.0771	43.0537	33.9742	2.71453	1.4407	0.065845	0.129566	no
PO908_02280	NHDLJKDN_00455	cysK	Cysteine_synthase	229.844	41.2723	135.558	133.34	38.187	112.397	75.2921	52.4746	0.555424	-0.84834	0.173926	0.281354	no
PO908_02285	NHDLJKDN_00456		hypothetical_protein	71.4439	74.7045	73.0742	2.30561	39.7039	91.4382	65.5711	36.5817	0.897322	-0.156303	0.657016	0.753807	no
PO908_02290	NHDLJKDN_00457	comFA	ComF operon protein	0.4783	14.3055	7.39188	9.77728	241.753	282.452	262.102	28.7788	35.4582	5.14805	0.00134358	0.00503902	yes
PO908_02295	NHDLJKDN_00458	comFC	Putative competence protein FC	15.8004	37.8672	26.8338	15.6036	326.599	338.963	332.781	8.74309	12.4016	3.63245	1.53746e-19	5.22736e-18	yes
PO908_02300	NHDLJKDN_00459	hpf	Ribosome_hibernation_promotion_factor	98.0091	102.869	100.439	3.43662	234.105	280.244	257.175	32.6251	2.5605	1.35643	1.32826e-05	7.87089e-05	yes
PO908_02305	NHDLJKDN_00460	rsmD	Ribosomal_RNA_small_subunit_methyltransferase_D	167.557	178.566	173.062	7.78453	44.5385	87.7757	66.1571	30.5733	0.382275	-1.38732	0.000291096	0.00129279	yes
PO908_02310	NHDLJKDN_00461	coaD	Phosphopantetheine_adenylyltransferase	151.858	174.983	163.421	16.3521	43.5544	88.7926	66.1735	31.9882	0.404927	-1.30427	0.000965766	0.00372998	yes
PO908_02315	NHDLJKDN_00462	ylbL	putative_protein_YlbL	121.851	127.901	124.876	4.27806	41.3511	93.6584	67.5047	36.9869	0.540576	-0.887432	0.0186053	0.0474046	yes
PO908_02320	NHDLJKDN_00463		hypothetical_protein	82.7077	73.65	78.1789	6.40476	50.8609	93.4511	72.156	30.1158	0.92296	-0.11566	0.717655	0.799365	no
PO908_02325	NHDLJKDN_00464	rlmN	putative_dual_specificity_RNA_methyltransferase_RlmN	149.112	165.277	157.195	11.4304	145.256	176.425	160.84	22.0401	1.02319	0.0330749	0.8751	0.914065	no
PO908_02330	NHDLJKDN_00465		hypothetical_protein	62.9971	62.5245	62.7608	0.334134	64.5008	109.135	86.8179	31.5611	1.38331	0.468129	0.289833	0.412287	no
PO908_02335	NHDLJKDN_00466	trpB	Tryptophan_synthase_beta_chain	2.81008	16.9452	9.87762	9.99501	18.2888	65.4952	41.892	33.38	4.2411	2.08444	0.00885872	0.0258048	yes
PO908_02340	NHDLJKDN_00467		hypothetical_protein	0.0001	14.4038	7.20195	10.185	44.5816	91.1457	67.8637	32.9258	9.42296	3.23618	0.296981	0.421587	no
PO908_02345	NHDLJKDN_00468	dps	DNA_protection_during_starvation_protein	6671.3	6027.99	6349.65	454.889	3146.75	2939.14	3042.95	146.799	0.479231	-1.06121	0.000823464	0.00325928	yes
NA	NHDLJKDN_00469		csRNA	9.76772	19.5927	14.6802	6.94731	21.2991	67.7092	44.5041	32.8169	3.03157	1.60007	0.190662	0.302782	no
PO908_02350	NHDLJKDN_00470		hypothetical_protein	688.268	639.459	663.864	34.5132	345.385	316.041	330.713	20.7492	0.498164	-1.00531	0.00631228	0.0193378	yes
PO908_02355	NHDLJKDN_00471	glpE_1	Thiosulfate_sulfurtransferase_GlpE	360.303	331.125	345.714	20.6321	246.66	263.034	254.847	11.5781	0.737162	-0.439946	0.200281	0.315162	no
PO908_02360	NHDLJKDN_00472	rsuA	Ribosomal_small_subunit_pseudouridine_synthase_A	3.57089	17.326	10.4484	9.72632	19.1164	65.4748	42.2956	32.7804	4.04803	2.01722	0.0134321	0.0363683	yes
PO908_02365	NHDLJKDN_00473	typA	GTP_binding_protein_TypA_BipA	927.715	907.187	917.451	14.5157	159.242	229.877	194.56	49.9461	0.212065	-2.23742	7.48822e-17	2.0435e-15	yes
PO908_02370	NHDLJKDN_00474		hypothetical_protein	278.932	234.459	256.696	31.4476	60.4115	112.339	86.3754	36.7184	0.33649	-1.57137	0.000203597	0.000928045	yes
PO908_02375	NHDLJKDN_00475	murD	UDP_N_acetylmuramoylalanine__D_glutamate_ligase	58.493	60.4777	59.4853	1.40336	61.3191	109.862	85.5905	34.3249	1.43885	0.524915	0.156254	0.260089	no
PO908_02380	NHDLJKDN_00476	murG	UDP_N_acetylglucosamine__N_acetylmuramyl___pentapeptide__pyrophosphoryl_undecaprenol_N_acetylglucosamine_transferase	49.453	55.1997	52.3264	4.06351	50.975	104.363	77.6691	37.7511	1.48432	0.569802	0.17257	0.279836	no
PO908_02385	NHDLJKDN_00477	divIB	Cell_division_protein_DivIB	36.0656	39.9967	38.0312	2.7797	48.3142	87.6715	67.9928	27.8298	1.78782	0.8382	0.0339143	0.0770408	no
PO908_02390	NHDLJKDN_00478	ftsA	Cell_division_protein_FtsA	494.4	567.811	531.106	51.9088	556.283	624.238	590.261	48.0515	1.11138	0.152354	0.4901	0.610125	no
PO908_02395	NHDLJKDN_00479	ftsZ	Cell_division_protein_FtsZ	484.807	533.549	509.178	34.4662	799.657	835.912	817.784	25.6361	1.60609	0.68355	0.00782763	0.0232586	yes
PO908_02400	NHDLJKDN_00480		Pyridoxal_phosphate_homeostasis_protein	129.91	130.927	130.418	0.719612	257.02	314.844	285.932	40.8873	2.19242	1.13253	0.000155419	0.000719505	yes
PO908_02405	NHDLJKDN_00481	sepF	Cell_division_protein_SepF	377.781	415.017	396.399	26.3296	770.917	769.938	770.427	0.692476	1.94357	0.958705	0.000601888	0.00248668	yes
PO908_02410	NHDLJKDN_00482		hypothetical_protein	182.201	144.046	163.124	26.9799	240.258	301.005	270.631	42.9545	1.65906	0.730362	0.0779814	0.148379	no
PO908_02415	NHDLJKDN_00483		hypothetical_protein	499.947	507.005	503.476	4.99071	652.72	669.975	661.348	12.2015	1.31356	0.393487	0.150774	0.252386	no
PO908_02420	NHDLJKDN_00484	divIVA	Cell_division_protein_DivIVA	320.702	293.283	306.993	19.3885	392.515	458.254	425.385	46.484	1.38565	0.470564	0.117614	0.206024	no
PO908_02425	NHDLJKDN_00485	ileS	Isoleucine__tRNA_ligase	557.44	372.805	465.123	130.557	196.92	248.7	222.81	36.6145	0.479035	-1.0618	0.00227427	0.00809561	yes
PO908_02430	NHDLJKDN_00486	slyA	Transcriptional_regulator_SlyA	8.83116	19.656	14.2436	7.65431	23.5869	72.0424	47.8146	34.2632	3.35693	1.74714	0.0199726	0.0504533	no
PO908_02435	NHDLJKDN_00487		hypothetical_protein	42.7524	53.6055	48.179	7.67433	49.4359	104.224	76.83	38.7411	1.59468	0.673265	0.267772	0.385934	no
PO908_02440	NHDLJKDN_00488	yhhT	Putative_transport_protein_YhhT	108.268	116.484	112.376	5.80978	75.5804	128.139	101.86	37.1645	0.906416	-0.141754	0.61457	0.72053	no
PO908_02445	NHDLJKDN_00489	xerC_3	Tyrosine_recombinase_XerC	8.61621	18.2169	13.4166	6.78874	22.2027	69.2834	45.743	33.2911	3.40944	1.76954	0.00313009	0.0108017	yes
PO908_02450	NHDLJKDN_00490		hypothetical_protein	44.6285	32.3201	38.4743	8.70339	42.205	81.4114	61.8082	27.7231	1.60648	0.683903	0.263252	0.381009	no
PO908_02455	NHDLJKDN_00491		hypothetical_protein	37.8425	32.078	34.9602	4.07611	36.2961	77.7239	57.01	29.2938	1.63071	0.705501	0.195664	0.309776	no
PO908_02460	NHDLJKDN_00492		hypothetical_protein	19.29	26.117	22.7035	4.82742	23.2765	71.2283	47.2524	33.907	2.08129	1.05748	0.233263	0.35057	no
PO908_02465	NHDLJKDN_00493		hypothetical_protein	2.71165	15.3179	9.01477	8.91396	17.4407	65.5124	41.4766	33.9918	4.60096	2.20193	0.0568219	0.115765	no
PO908_02470	NHDLJKDN_00494		hypothetical_protein	4.49292	17.1941	10.8435	8.98109	18.6699	66.4066	42.5383	33.7549	3.92293	1.97193	0.051701	0.108971	no
PO908_02475	NHDLJKDN_00495		hypothetical_protein	26.918	36.8826	31.9003	7.04601	34.9405	78.8139	56.8772	31.0232	1.78297	0.83428	0.272305	0.390298	no
PO908_02480	NHDLJKDN_00496		hypothetical_protein	9.21144	21.3626	15.287	8.5922	20.3581	67.993	44.1755	33.683	2.88974	1.53094	0.0298577	0.0699716	no
PO908_02485	NHDLJKDN_00497		hypothetical_protein	16.3824	27.9321	22.1573	8.16691	31.4027	79.1383	55.2705	33.7542	2.49446	1.31873	0.0116059	0.0323531	yes
PO908_02490	NHDLJKDN_00498		hypothetical_protein	5.4156	18.0063	11.711	8.903	21.4202	70.5453	45.9828	34.7367	3.92647	1.97323	0.0163722	0.042928	yes
PO908_02495	NHDLJKDN_00499		hypothetical_protein	22.8613	30.3986	26.6299	5.32967	30.0779	80.1033	55.0906	35.3734	2.06875	1.04876	0.134415	0.229069	no
PO908_02500	NHDLJKDN_00500		hypothetical_protein	16.8554	27.0607	21.958	7.21621	26.1087	74.8381	50.4734	34.4568	2.29863	1.20078	0.0820066	0.154059	no
PO908_02505	NHDLJKDN_00501		hypothetical_protein	20.5424	27.0497	23.7961	4.60142	26.3003	77.2959	51.7981	36.0594	2.17675	1.12218	0.092261	0.168879	no
PO908_02510	NHDLJKDN_00502		hypothetical_protein	18.4311	27.4354	22.9333	6.36704	29.5888	77.6995	53.6442	34.0194	2.33914	1.22598	0.0762883	0.145961	no
PO908_02515	NHDLJKDN_00503		hypothetical_protein	35.5914	44.786	40.1887	6.50158	39.1738	87.9664	63.5701	34.5016	1.58179	0.661557	0.398341	0.52382	no
PO908_02520	NHDLJKDN_00504		hypothetical_protein	19.5137	30.0143	24.764	7.42504	30.5114	77.5529	54.0321	33.2634	2.18189	1.12558	0.0526259	0.109916	no
PO908_02525	NHDLJKDN_00505		hypothetical_protein	14.8142	23.2674	19.0408	5.97726	25.1212	77.0116	51.0664	36.6921	2.68195	1.42328	0.091012	0.166896	no
NA	NHDLJKDN_00506		hypothetical_protein	47.6043	52.654	50.1291	3.57061	40.73	93.5986	67.1643	37.3837	1.33983	0.422045	0.596208	0.704178	no
PO908_02530	NHDLJKDN_00507	ssb_3	Single_stranded_DNA_binding_protein	12.1303	22.3034	17.2169	7.19347	24.0074	74.5751	49.2912	35.7567	2.86296	1.51751	0.040029	0.0880384	no
NA	NHDLJKDN_00508		hypothetical_protein	24.8064	28.9784	26.8924	2.95011	32.502	79.6179	56.06	33.316	2.0846	1.05977	0.143296	0.242017	no
PO908_02535	NHDLJKDN_00509		hypothetical_protein	41.1363	41.6457	41.391	0.360189	35.5443	94.6936	65.119	41.8248	1.57326	0.65376	0.364509	0.490903	no
NA	NHDLJKDN_00510		hypothetical_protein	17.3496	26.7631	22.0564	6.65635	31.4509	80.4611	55.956	34.6555	2.53695	1.3431	0.0616111	0.123939	no
NA	NHDLJKDN_00511		hypothetical_protein	1.27642	12.7686	7.02249	8.12617	13.6512	51.0006	32.3259	26.41	4.6032	2.20264	0.0966814	0.174819	no
NA	NHDLJKDN_00512		hypothetical_protein	12.956	24.7764	18.8662	8.35829	28.5619	83.5833	56.0726	38.906	2.97211	1.57149	0.0338043	0.0768751	no
NA	NHDLJKDN_00513		hypothetical_protein	3.03709	15.4946	9.26586	8.80881	18.919	65.6346	42.2768	33.0329	4.56264	2.18987	0.0883326	0.162701	no
NA	NHDLJKDN_00514		hypothetical_protein	10.1347	17.9953	14.065	5.55827	23.8931	71.1667	47.5299	33.4275	3.37931	1.75673	0.0331109	0.0757133	no
PO908_02550	NHDLJKDN_00515		hypothetical_protein	6.87416	17.9697	12.4219	7.84571	15.9866	53.2836	34.6351	26.3729	2.78823	1.47935	0.132043	0.226328	no
PO908_02560	NHDLJKDN_00516		hypothetical_protein	12.3409	22.0434	17.1921	6.86065	22.8282	68.9125	45.8704	32.5865	2.6681	1.41581	0.119844	0.209356	no
PO908_02565	NHDLJKDN_00517		hypothetical_protein	16.5084	25.106	20.8072	6.07942	25.8443	73.1275	49.4859	33.4343	2.37831	1.24994	0.0692368	0.135087	no
PO908_02570	NHDLJKDN_00518	xerC_4	Tyrosine_recombinase_XerC	7.78294	17.3388	12.5609	6.75699	17.584	64.8529	41.2185	33.4241	3.2815	1.71436	0.0241552	0.0588005	no
PO908_02575	NHDLJKDN_00519		ArpU family transcriptional regulator	5.02074	16.1907	10.6057	7.89833	17.7968	64.9088	41.3528	33.3132	3.89911	1.96314	0.0226913	0.0558953	no
PO908_02580	NHDLJKDN_00520		hypothetical_protein	1.19642	14.2763	7.73635	9.24886	16.2109	63.3546	39.7827	33.3356	5.14232	2.36242	0.0298991	0.0699895	no
PO908_02585	NHDLJKDN_00521		hypothetical_protein	1.26422	14.5816	7.92293	9.41684	15.9693	58.1464	37.0579	29.8237	4.6773	2.22567	0.0530335	0.110433	no
PO908_02590	NHDLJKDN_00522		hypothetical_protein	1.54344	17.0661	9.30474	10.9761	17.3116	65.001	41.1563	33.7215	4.42315	2.14508	0.0540741	0.11215	no
PO908_02595	NHDLJKDN_00523		hypothetical_protein	0.925399	14.2681	7.59675	9.43471	15.078	58.5049	36.7915	30.7075	4.84306	2.27592	0.0878048	0.162161	no
PO908_02600	NHDLJKDN_00524		hypothetical_protein	1.81923	17.6472	9.7332	11.192	17.6085	63.8428	40.7257	32.6926	4.1842	2.06495	0.0923376	0.168879	no
PO908_02605	NHDLJKDN_00525		hypothetical_protein	0.76948	14.2986	7.53406	9.56657	0.0001	0.0001	0.0001	0	1.3273e-05	-16.2011	0.0169239	0.0439851	yes
PO908_02610	NHDLJKDN_00526		hypothetical_protein	1.01045	15.1431	8.07679	9.9933	16.932	64.7197	40.8259	33.791	5.05472	2.33763	0.0565206	0.115378	no
PO908_02615	NHDLJKDN_00527		hypothetical_protein	1.94226	16.5372	9.23974	10.3202	18.3408	64.9308	41.6358	32.9441	4.50617	2.1719	0.0768402	0.146746	no
PO908_02620	NHDLJKDN_00528		hypothetical_protein	7.86562	21.0429	14.4543	9.31774	24.6453	73.8354	49.2404	34.7827	3.40663	1.76835	0.10205	0.183247	no
PO908_02625	NHDLJKDN_00529		HNH endonuclease	7.15968	19.3298	13.2447	8.60558	17.3448	64.4791	40.912	33.329	3.08892	1.6271	0.0754636	0.14465	no
PO908_02630	NHDLJKDN_00530		Terminase	13.8654	28.2069	21.0361	10.141	17.7518	65.5378	41.6448	33.7898	1.97968	0.985269	0.240868	0.35734	no
PO908_02635	NHDLJKDN_00531		Terminase	5.70623	19.0164	12.3613	9.41169	17.8493	65.2593	41.5543	33.5239	3.36164	1.74917	0.00817808	0.0241271	yes
PO908_02640	NHDLJKDN_00532		tRNA_Cys	693.061	723.129	708.095	21.2609	294.038	329.927	311.983	25.3778	0.440594	-1.18248	0.00409247	0.0136241	yes
PO908_02645	NHDLJKDN_00533		hypothetical_protein	73.628	68.1207	70.8743	3.89424	25.7688	76.4394	51.1041	35.8295	0.721053	-0.471823	0.26229	0.380413	no
PO908_02650	NHDLJKDN_00534	clpP_1	ATP_dependent_Clp_protease_proteolytic_subunit	197.944	192.697	195.32	3.71009	54.5193	110.994	82.7567	39.9338	0.423697	-1.23889	0.000715179	0.00289704	yes
PO908_02655	NHDLJKDN_00535		hypothetical_protein	135.798	137.509	136.654	1.20985	44.1685	101.912	73.0401	40.8307	0.534491	-0.903763	0.0161289	0.0423756	yes
PO908_02660	NHDLJKDN_00536		hypothetical_protein	65.883	62.9113	64.3972	2.10128	28.6511	83.1708	55.9109	38.5512	0.86822	-0.203867	0.713861	0.796961	no
PO908_02665	NHDLJKDN_00537		hypothetical_protein	108.071	105.894	106.982	1.53955	47.5955	98.8688	73.2321	36.2557	0.684526	-0.546824	0.23383	0.351097	no
PO908_02670	NHDLJKDN_00538		hypothetical_protein	135.201	142.964	139.083	5.48959	45.3446	102.182	73.7632	40.1899	0.530355	-0.914969	0.0381358	0.0847734	no
PO908_02675	NHDLJKDN_00539		hypothetical_protein	85.3552	97.6829	91.519	8.71699	41.3105	94.055	67.6828	37.2961	0.739548	-0.435284	0.326717	0.452352	no
PO908_02680	NHDLJKDN_00540		hypothetical_protein	37.2461	50.3844	43.8153	9.29018	26.4256	74.4953	50.4604	33.9904	1.15166	0.203719	0.794112	0.856066	no
PO908_02685	NHDLJKDN_00541		hypothetical_protein	59.8297	67.4081	63.6189	5.35875	32.1214	80.3725	56.247	34.1187	0.884124	-0.17768	0.652427	0.750734	no
PO908_02690	NHDLJKDN_00542		hypothetical_protein	72.7458	73.3456	73.0457	0.424139	27.3222	82.2134	54.7678	38.8139	0.749775	-0.415471	0.422532	0.544982	no
PO908_02700	NHDLJKDN_00543		hypothetical_protein	93.5716	102.474	98.0229	6.29511	46.1584	97.9371	72.0478	36.6131	0.735009	-0.444165	0.225713	0.343959	no
PO908_02705	NHDLJKDN_00544		hypothetical_protein	21.8434	32.3679	27.1056	7.44192	21.1801	68.4353	44.8077	33.4145	1.65308	0.725154	0.41166	0.535287	no
PO908_02715	NHDLJKDN_00545		hypothetical_protein	66.4365	66.8793	66.6579	0.31313	36.299	87.2695	61.7843	36.0415	0.926885	-0.109537	0.734599	0.813047	no
PO908_02720	NHDLJKDN_00546		hypothetical_protein	26.7765	34.2261	30.5013	5.26767	23.6821	70.8431	47.2626	33.3478	1.54953	0.631828	0.414408	0.536963	no
PO908_02725	NHDLJKDN_00547		hypothetical_protein	112.919	124.945	118.932	8.5039	54.4711	104.213	79.342	35.1727	0.667119	-0.583984	0.0961223	0.174111	no
PO908_02730	NHDLJKDN_00548		hypothetical_protein	40.4587	48.7556	44.6072	5.86677	28.8291	77.155	52.9921	34.1716	1.18797	0.2485	0.684713	0.776985	no
PO908_02735	NHDLJKDN_00549		hypothetical_protein	49.3499	59.7578	54.5538	7.35948	29.665	81.9471	55.8061	36.9691	1.02295	0.0327412	0.974914	0.986048	no
PO908_02740	NHDLJKDN_00550		hypothetical_protein	44.4809	55.6334	50.0571	7.88599	30.6534	81.8597	56.2565	36.2084	1.12385	0.168446	0.763327	0.831918	no
PO908_02745	NHDLJKDN_00551		hypothetical_protein	49.3208	62.0088	55.6648	8.9718	31.8254	85.5664	58.6959	38.0006	1.05445	0.0764949	0.95624	0.972654	no
PO908_02750	NHDLJKDN_00552		hypothetical_protein	105.51	118.253	111.882	9.01012	48.6229	100.225	74.424	36.4883	0.665204	-0.588131	0.235633	0.352092	no
PO908_02755	NHDLJKDN_00553		Holin	63.5665	68.6223	66.0944	3.57498	35.71	79.624	57.667	31.0519	0.872495	-0.196782	0.676596	0.769686	no
PO908_02760	NHDLJKDN_00554		lysozyme	52.7728	67.1801	59.9764	10.1875	32.4609	83.9016	58.1813	36.3741	0.970069	-0.0438404	0.844765	0.8939	no
PO908_02765	NHDLJKDN_00555	xerC_5	Tyrosine recombinase	8.63802	18.286	13.462	6.82215	22.2377	69.4983	45.868	33.4183	3.40722	1.76859	0.00319472	0.0109881	yes
PO908_02770	NHDLJKDN_00556		hypothetical_protein	45.4774	32.7136	39.0955	9.02544	42.7045	81.8197	62.2621	27.6587	1.59257	0.671352	0.271784	0.38982	no
PO908_02775	NHDLJKDN_00557		LexA repressor	38.3902	32.3129	35.3516	4.29732	36.405	77.9609	57.1829	29.3844	1.61755	0.69381	0.204257	0.320446	no
PO908_02780	NHDLJKDN_00558		hypothetical_protein	19.0947	26.1608	22.6277	4.99654	23.2414	71.2375	47.2395	33.9384	2.08768	1.0619	0.231555	0.349268	no
PO908_02785	NHDLJKDN_00559		hypothetical_protein	2.75962	15.2905	9.02507	8.86069	17.4239	65.4585	41.4412	33.9655	4.59179	2.19906	0.0564618	0.115378	no
PO908_02790	NHDLJKDN_00560		hypothetical_protein	4.43981	17.1648	10.8023	8.99791	18.5988	66.3655	42.4821	33.7761	3.9327	1.97552	0.052976	0.110424	no
PO908_02795	NHDLJKDN_00561		hypothetical_protein	25.4367	35.4189	30.4278	7.0585	33.9524	77.9117	55.932	31.084	1.83819	0.878285	0.250095	0.366312	no
PO908_02800	NHDLJKDN_00562		hypothetical_protein	9.11185	21.3714	15.2416	8.66878	20.2624	68.065	44.1637	33.8015	2.89758	1.53485	0.0302922	0.0704487	no
PO908_02805	NHDLJKDN_00563		DUF3102 domain-containing protein	16.4296	27.9703	22.1999	8.16053	31.3748	79.2405	55.3077	33.8461	2.49134	1.31692	0.0118633	0.0329819	yes
PO908_02810	NHDLJKDN_00564		ORF6C domain-containing protein	5.2593	18.0903	11.6748	9.07291	21.4562	70.4164	45.9363	34.6201	3.93465	1.97624	0.0169811	0.0440787	yes
PO908_02815	NHDLJKDN_00565		hypothetical_protein	23.0631	30.4754	26.7693	5.24129	29.9255	80.251	55.0883	35.5855	2.05789	1.04117	0.138604	0.234857	no
PO908_02820	NHDLJKDN_00566		Lipoprotein	16.8044	27.0511	21.9277	7.24554	26.0746	74.7483	50.4114	34.4175	2.29898	1.20099	0.0817804	0.153913	no
PO908_02825	NHDLJKDN_00567		hypothetical_protein	13.3814	22.4883	17.9349	6.43952	25.5092	71.9985	48.7538	32.8729	2.71838	1.44275	0.0509666	0.107642	no
NA	NHDLJKDN_00568		hypothetical_protein	3.52322	15.6853	9.60428	8.59992	15.1798	53.5114	34.3456	27.1046	3.57607	1.83838	0.1457	0.245079	no
PO908_02830	NHDLJKDN_00569		Cell division protein FtsL	18.1617	27.0361	22.5989	6.27517	29.432	77.8748	53.6534	34.2542	2.37416	1.24742	0.0722004	0.139426	no
PO908_02835	NHDLJKDN_00570		hypothetical_protein	29.7421	42.4425	36.0923	8.98055	35.9114	84.5275	60.2195	34.3768	1.66849	0.738539	0.359772	0.487051	no
PO908_02840	NHDLJKDN_00571		DUF1642 domain-containing protein	13.9529	24.801	19.3769	7.67077	25.34	73.8301	49.5851	34.2877	2.55898	1.35557	0.0464938	0.0995486	no
PO908_02845	NHDLJKDN_00572		Phage protein	11.526	22.2085	16.8672	7.55366	24.0763	76.3834	50.2298	36.9867	2.97795	1.57432	0.0685389	0.133977	no
NA	NHDLJKDN_00573		hypothetical_protein	1.94658	15.136	8.54127	9.3263	17.5985	65.2251	41.4118	33.6771	4.84843	2.27752	0.0713078	0.138217	no
PO908_02850	NHDLJKDN_00574	ssb_4	Single_stranded_DNA_binding_protein	10.3815	20.7924	15.587	7.36166	23.31	73.6766	48.4933	35.6146	3.11115	1.63745	0.0302325	0.0704487	no
PO908_02855	NHDLJKDN_00575		DUF3885 domain-containing protein	1.98948	15.0997	8.54459	9.27033	17.7733	65.4803	41.6268	33.7339	4.87171	2.28443	0.0504508	0.10677	no
PO908_02860	NHDLJKDN_00576		hypothetical_protein	2.81833	12.868	7.84315	7.10618	14.6647	52.9641	33.8144	27.0817	4.31133	2.10813	0.123385	0.214143	no
NA	NHDLJKDN_00577		hypothetical_protein	1.62864	13.8471	7.73785	8.63972	15.7159	58.4673	37.0916	30.2298	4.79354	2.26109	0.0424189	0.0919297	no
NA	NHDLJKDN_00578		hypothetical_protein	5.18812	15.5545	10.3713	7.33017	19.1999	60.4386	39.8192	29.1602	3.83936	1.94086	0.0275711	0.0655762	no
NA	NHDLJKDN_00579		hypothetical_protein	2.38903	13.8016	8.09533	8.06993	15.8803	59.9541	37.9172	31.1649	4.68384	2.22769	0.0414188	0.0903288	no
PO908_02870	NHDLJKDN_00580		hypothetical_protein	11.4133	21.1084	16.2609	6.85543	22.3292	70.9716	46.6504	34.3953	2.86887	1.52049	0.018476	0.0471911	yes
PO908_02875	NHDLJKDN_00581		hypothetical_protein	19.5012	25.2769	22.3891	4.08404	24.2909	75.8836	50.0872	36.4816	2.23713	1.16165	0.234279	0.351333	no
PO908_02880	NHDLJKDN_00582	dnaC_1	DNA_replication_protein_DnaC	19.7691	26.374	23.0715	4.6704	27.5414	77.5168	52.5291	35.3379	2.27679	1.187	0.037968	0.0846727	no
PO908_02885	NHDLJKDN_00583		hypothetical_protein	12.0175	21.7993	16.9084	6.91679	22.7443	68.6626	45.7034	32.4691	2.70301	1.43456	0.114922	0.203195	no
PO908_02890	NHDLJKDN_00584		hypothetical_protein	16.5974	25.155	20.8762	6.05112	25.7532	73.2408	49.497	33.5788	2.37098	1.24548	0.0711759	0.138091	no
PO908_02895	NHDLJKDN_00585	xerC_6	Tyrosine_recombinase_XerC	7.54812	17.3207	12.4344	6.91029	17.4568	64.8655	41.1611	33.523	3.31025	1.72694	0.0240792	0.0586842	no
PO908_02900	NHDLJKDN_00586		ArpU family transcriptional regulator	4.53069	16.0667	10.2987	8.15717	17.6995	64.8817	41.2906	33.3628	4.00931	2.00335	0.0225038	0.0556955	no
PO908_02905	NHDLJKDN_00587		hypothetical_protein	1.18444	14.336	7.76024	9.29958	16.255	62.9857	39.6203	33.0436	5.10556	2.35207	0.0307817	0.071331	no
PO908_02910	NHDLJKDN_00588		hypothetical_protein	1.20817	14.6593	7.93374	9.51139	15.9147	58.6501	37.2824	30.2185	4.69922	2.23242	0.0546186	0.112828	no
PO908_02915	NHDLJKDN_00589		hypothetical_protein	1.63646	17.0091	9.32279	10.8701	17.3192	64.9253	41.1222	33.6626	4.41093	2.14108	0.0525281	0.109822	no
PO908_02920	NHDLJKDN_00590		hypothetical_protein	0.889688	14.0901	7.48989	9.33409	0.0001	58.3643	29.1822	41.2697	3.89621	1.96207	0.374816	0.501205	no
PO908_02925	NHDLJKDN_00591		hypothetical_protein	1.80958	17.879	9.84427	11.3628	17.1073	63.9959	40.5516	33.1552	4.11931	2.0424	0.0980647	0.177011	no
PO908_02930	NHDLJKDN_00592		hypothetical_protein	0.783859	14.3075	7.54569	9.56268	0.0001	0.0001	0.0001	0	1.32526e-05	-16.2034	0.0169239	0.0439851	yes
PO908_02935	NHDLJKDN_00593		hypothetical_protein	1.01392	15.1303	8.07213	9.98181	16.916	64.7122	40.8141	33.797	5.05618	2.33805	0.0565206	0.115378	no
PO908_02940	NHDLJKDN_00594		hypothetical_protein	2.00286	16.5429	9.2729	10.2814	18.3425	64.9321	41.6373	32.9439	4.49021	2.16678	0.0768402	0.146746	no
PO908_02945	NHDLJKDN_00595		hypothetical_protein	7.57619	20.773	14.1746	9.33153	24.7314	73.7861	49.2587	34.6869	3.47515	1.79707	0.0977617	0.176618	no
PO908_02950	NHDLJKDN_00596		HNH endonuclease	6.91382	19.3031	13.1084	8.76052	17.3448	64.4791	40.912	33.329	3.12104	1.64203	0.073665	0.141595	no
PO908_02955	NHDLJKDN_00597		Terminase	13.4713	27.9669	20.7191	10.2499	17.6966	65.4662	41.5814	33.7782	2.00691	1.00498	0.232334	0.349682	no
PO908_02960	NHDLJKDN_00598		Terminase	5.74248	19.0498	12.3961	9.40967	17.859	65.2767	41.5679	33.5294	3.3533	1.74558	0.00826382	0.0243109	yes
PO908_02965	NHDLJKDN_00599		tRNA_Cys	821.059	848.508	834.783	19.4094	335.997	373.306	354.651	26.3814	0.424842	-1.235	0.00182431	0.00663492	yes
PO908_02970	NHDLJKDN_00600		hypothetical_protein	70.15	65.7758	67.9629	3.09305	25.5506	75.8897	50.7201	35.5952	0.746291	-0.422189	0.309791	0.435195	no
PO908_02975	NHDLJKDN_00601	clpP_2	ATP_dependent_Clp_protease_proteolytic_subunit	196.672	192.029	194.35	3.28265	54.4245	110.7	82.5623	39.793	0.424812	-1.2351	0.000732779	0.00294925	yes
PO908_02980	NHDLJKDN_00602		hypothetical_protein	135.777	137.441	136.609	1.17636	43.5712	101.638	72.6047	41.0596	0.531478	-0.911919	0.0158226	0.0417506	yes
PO908_02985	NHDLJKDN_00603		hypothetical_protein	63.6914	61.0556	62.3735	1.86384	28.079	82.7914	55.4352	38.6875	0.888761	-0.170132	0.753457	0.825935	no
PO908_02990	NHDLJKDN_00604		hypothetical_protein	99.4849	100.38	99.9324	0.632858	45.5221	96.9502	71.2362	36.3651	0.712843	-0.488343	0.291692	0.414647	no
PO908_02995	NHDLJKDN_00605		hypothetical_protein	137.76	143.644	140.702	4.16115	46.2311	102.678	74.4546	39.9141	0.529166	-0.918209	0.0360142	0.081095	no
PO908_03000	NHDLJKDN_00606		hypothetical_protein	87.9654	98.5925	93.2789	7.51454	41.5752	94.3458	67.9605	37.3145	0.728573	-0.456855	0.301824	0.426128	no
PO908_03005	NHDLJKDN_00607		hypothetical_protein	35.435	49.2128	42.3239	9.74232	26.5496	74.0483	50.299	33.5866	1.18843	0.249056	0.735035	0.813047	no
PO908_03010	NHDLJKDN_00608		hypothetical_protein	59.9966	67.4178	63.7072	5.24764	32.0554	80.4023	56.2288	34.1864	0.882613	-0.180146	0.646581	0.745834	no
PO908_03015	NHDLJKDN_00609		hypothetical_protein	69.2728	71.6656	70.4692	1.69196	27.0102	81.7813	54.3957	38.729	0.771908	-0.3735	0.468411	0.590587	no
PO908_03025	NHDLJKDN_00610		hypothetical_protein	83.0574	86.6799	84.8687	2.56147	40.8319	92.958	66.895	36.8588	0.788217	-0.343334	0.32306	0.447878	no
NA	NHDLJKDN_00611		hypothetical_protein	4.71649	15.5922	10.1543	7.69029	0.0001	65.1692	32.5846	46.0815	3.20894	1.6821	0.465279	0.587333	no
PO908_03035	NHDLJKDN_00612		hypothetical_protein	0.522215	0.0001	0.261157	0.369191	0.0001	0.0001	0.0001	0	0.000382911	-11.3507	0.509155	0.625214	no
PO908_03040	NHDLJKDN_00613		hypothetical_protein	71.7058	80.5253	76.1156	6.23627	38.3675	88.4915	63.4295	35.443	0.833331	-0.263038	0.496849	0.615336	no
PO908_03045	NHDLJKDN_00614		hypothetical_protein	83.9006	100.123	92.0119	11.471	41.5196	94.691	68.1053	37.5978	0.740179	-0.434053	0.300532	0.424883	no
PO908_03050	NHDLJKDN_00615		hypothetical_protein	47.9508	55.2622	51.6065	5.16999	29.9192	80.0212	54.9702	35.4275	1.06518	0.0910967	0.933145	0.95809	no
PO908_03055	NHDLJKDN_00616		hypothetical_protein	44.1972	55.3362	49.7667	7.87644	30.614	81.7051	56.1595	36.1269	1.12846	0.174349	0.751716	0.824774	no
PO908_03060	NHDLJKDN_00617		hypothetical_protein	48.3256	61.3291	54.8274	9.19491	31.7609	85.1081	58.4345	37.7222	1.06579	0.0919253	0.935567	0.959153	no
PO908_03065	NHDLJKDN_00618		hypothetical_protein	106.539	117.8	112.17	7.96272	47.9979	100.432	74.2151	37.0766	0.661632	-0.595898	0.23154	0.349268	no
PO908_03070	NHDLJKDN_00619		hypothetical_protein	62.8862	67.868	65.3771	3.52271	35.6765	79.6538	57.6652	31.0966	0.882039	-0.181085	0.697603	0.787175	no
PO908_03075	NHDLJKDN_00620		hypothetical_protein	51.9776	66.3912	59.1844	10.1919	32.2994	83.4567	57.8781	36.1737	0.977928	-0.0321995	0.866554	0.908611	no
PO908_03080	NHDLJKDN_00621	pckA	Phosphoenolpyruvate_carboxykinase__ATP_	34.7655	42.8079	38.7867	5.68678	70.0716	120.145	95.1082	35.4071	2.45208	1.29401	6.8888e-05	0.000355407	yes
PO908_03085	NHDLJKDN_00622		hypothetical_protein	435.604	468.134	451.869	23.0024	331.212	401.769	366.49	49.8918	0.811055	-0.302129	0.24938	0.366299	no
PO908_03090	NHDLJKDN_00623	treR	HTH_type_transcriptional_regulator_TreR	2.06704	15.4047	8.73587	9.43115	17.9967	65.3697	41.6832	33.4977	4.7715	2.25444	0.0130908	0.0357241	yes
PO908_03095*	NHDLJKDN_00624	treP	PTS_system_trehalose_specific_EIIBC_component	148.084	101.631	124.858	32.8477	472.709	588.35	530.53	81.7705	4.24908	2.08715	9.92505e-08	7.9477e-07	yes
PO908_03095*	NHDLJKDN_00625	treB	PTS_system_trehalose_specific_EIIBC_component	53.9739	41.6333	47.8036	8.72615	240.389	307.858	274.123	47.7077	5.73437	2.51963	6.7738e-13	1.18058e-11	yes
PO908_03095*	NHDLJKDN_00626	bglF_1	PTS_system_beta_glucoside_specific_EIIBCA_component	192.665	133.578	163.122	41.7812	624.802	833.568	729.185	147.62	4.47019	2.16034	1.88693e-08	1.67244e-07	yes
PO908_03100	NHDLJKDN_00627	treA	Trehalose_6_phosphate_hydrolase	101.559	86.1342	93.8464	10.9066	302.294	405.818	354.056	73.2024	3.77272	1.91561	9.428e-10	1.04565e-08	yes
PO908_03105	NHDLJKDN_00628		hypothetical_protein	5.43312	18.9738	12.2035	9.57472	35.8994	88.3524	62.1259	37.0899	5.09084	2.3479	2.6222e-05	0.000145413	yes
PO908_03110	NHDLJKDN_00629	pflA	Pyruvate_formate_lyase_1_activating_enzyme	415.075	422.993	419.034	5.59857	324.967	359.913	342.44	24.7101	0.817213	-0.291216	0.322704	0.447684	no
PO908_03115	NHDLJKDN_00630	ppaC	putative_manganese_dependent_inorganic_pyrophosphatase	385.761	365.669	375.715	14.2074	171.267	242.854	207.061	50.6196	0.551112	-0.859584	0.00277466	0.0097043	yes
PO908_03120	NHDLJKDN_00631		hypothetical_protein	23.1278	31.6586	27.3932	6.03221	39.5299	89.8003	64.6651	35.5465	2.36062	1.23917	0.0220344	0.0547297	no
PO908_03125	NHDLJKDN_00632		hypothetical_protein	31.0262	42.2787	36.6525	7.95671	49.6499	91.5219	70.5859	29.608	1.92582	0.94547	0.0291864	0.068709	no
PO908_03130	NHDLJKDN_00633		hypothetical_protein	15.6574	27.2796	21.4685	8.21815	53.1132	98.1688	75.641	31.8591	3.52335	1.81695	5.46437e-05	0.000286914	yes
PO908_03135	NHDLJKDN_00634	murE	UDP_N_acetylmuramoyl_L_alanyl_D_glutamate__L__lysine_ligase	249.511	244.314	246.913	3.67486	117.881	172.751	145.316	38.7985	0.588532	-0.764808	0.00667502	0.0202398	yes
PO908_03140	NHDLJKDN_00635	murJ	Lipid_II_flippase_MurJ	163.742	188.348	176.045	17.3991	74.3367	126.585	100.461	36.945	0.570656	-0.809308	0.00524487	0.0166838	yes
PO908_03145	NHDLJKDN_00636	metI	Cystathionine_gamma_synthase_O_acetylhomoserine__thiol__lyase	116.533	137.186	126.86	14.6037	80.5321	137.002	108.767	39.9305	0.857384	-0.221987	0.451918	0.573961	no
PO908_03150	NHDLJKDN_00637	patB	Cystathionine_beta_lyase_PatB	113.556	149.607	131.581	25.4925	111.078	170.122	140.6	41.7504	1.06854	0.0956406	0.727132	0.807751	no
NA	NHDLJKDN_00638		ykoK	2123.98	1702	1912.99	298.381	518.511	453.966	486.238	45.6398	0.254177	-1.97609	1.7591e-07	1.32762e-06	yes
PO908_03155	NHDLJKDN_00639	mgtA	Magnesium_transporting_ATPase__P_type_1	125.154	361.923	243.538	167.421	111.939	162.794	137.367	35.9598	0.564046	-0.826116	0.0698791	0.135956	no
PO908_03160	NHDLJKDN_00640	upp	Uracil_phosphoribosyltransferase	284.402	239.666	262.034	31.6332	122.879	183.761	153.32	43.0504	0.585115	-0.773208	0.0200928	0.0506348	no
PO908_03165	NHDLJKDN_00641	clpP_3	ATP_dependent_Clp_protease_proteolytic_subunit	1430.63	1411.21	1420.92	13.7349	466.889	589.857	528.373	86.9518	0.371853	-1.4272	1.03392e-07	8.21591e-07	yes
PO908_03170	NHDLJKDN_00642		hypothetical_protein	11.5291	21.0392	16.2841	6.72464	22.0197	70.456	46.2378	34.2496	2.83944	1.50561	0.056739	0.11571	no
PO908_03175	NHDLJKDN_00643	braC	Leucine___isoleucine___valine___threonine___and_alanine_binding_protein	89.2816	86.8064	88.044	1.75022	244.625	327.687	286.156	58.7339	3.25015	1.70051	5.83113e-09	5.63513e-08	yes
PO908_03180	NHDLJKDN_00644	livH	High_affinity_branched_chain_amino_acid_transport_system_permease_protein_LivH	24.4175	33.2254	28.8215	6.22814	113.33	185.412	149.371	50.9693	5.18263	2.37369	2.16492e-12	3.45389e-11	yes
PO908_03185	NHDLJKDN_00645		hypothetical_protein	42.7642	43.6822	43.2232	0.649121	147.773	223.299	185.536	53.4047	4.29251	2.10182	5.98888e-11	7.71486e-10	yes
PO908_03190	NHDLJKDN_00646	lptB	Lipopolysaccharide_export_system_ATP_binding_protein_LptB	50.7754	50.6393	50.7073	0.0962457	144.8	222.13	183.465	54.6807	3.61812	1.85524	4.30727e-08	3.66118e-07	yes
PO908_03195	NHDLJKDN_00647	livF	High_affinity_branched_chain_amino_acid_transport_ATP_binding_protein_LivF	53.507	50.7727	52.1398	1.93342	132.357	212.562	172.46	56.7136	3.30764	1.7258	1.86463e-06	1.27212e-05	yes
PO908_03200	NHDLJKDN_00648	IMPDH_1	Inosine_5__monophosphate_dehydrogenase	40.7297	41.5851	41.1574	0.604859	115.065	163.894	139.48	34.5277	3.38893	1.76083	7.96283e-07	5.57936e-06	yes
PO908_03205	NHDLJKDN_00649		hypothetical_protein	44.3133	56.003	50.1582	8.26587	55.7846	104.132	79.9585	34.1871	1.59413	0.672766	0.08827	0.162701	no
PO908_03210	NHDLJKDN_00650	tmk	Thymidylate_kinase	84.1116	82.7159	83.4138	0.986854	82.026	139.932	110.979	40.9459	1.33046	0.411931	0.310115	0.435195	no
PO908_03215	NHDLJKDN_00651		hypothetical_protein	66.8819	65.5789	66.2304	0.921388	88.5308	139.905	114.218	36.327	1.72455	0.786224	0.0281799	0.0668708	no
PO908_03220	NHDLJKDN_00652	yabA	Initiation_control_protein_YabA	101.203	79.9329	90.568	15.0403	113.158	165.867	139.512	37.2711	1.54041	0.623318	0.188523	0.300014	no
PO908_03225	NHDLJKDN_00653	rsmI	Ribosomal_RNA_small_subunit_methyltransferase_I	65.2897	59.0407	62.1652	4.41867	93.1726	141.698	117.435	34.3128	1.88909	0.917688	0.013278	0.0361399	yes
PO908_03230	NHDLJKDN_00654	ogt	Methylated_DNA__protein_cysteine_methyltransferase	101.524	92.0782	96.8011	6.67909	126.993	184.93	155.961	40.968	1.61115	0.688095	0.0715144	0.138359	no
PO908_03235	NHDLJKDN_00655	mgsR	Regulatory_protein_MgsR	129.243	97.998	113.621	22.0938	122.45	172.988	147.719	35.7359	1.30011	0.378632	0.425556	0.54791	no
PO908_03240	NHDLJKDN_00656	nth	Endonuclease_III	330.398	549.252	439.825	154.753	120.353	169.547	144.95	34.7849	0.329563	-1.60138	2.22802e-07	1.65624e-06	yes
PO908_03245	NHDLJKDN_00657	exoA	Exodeoxyribonuclease	87.9779	112.072	100.025	17.0371	51.4034	95.9598	73.6816	31.5061	0.736632	-0.440983	0.2119	0.328952	no
PO908_03250	NHDLJKDN_00658		hypothetical_protein	11.0178	22.6228	16.8203	8.20599	20.5927	66.8234	43.7081	32.69	2.59853	1.37769	0.120261	0.209773	no
PO908_03255	NHDLJKDN_00659	sdpR	Transcriptional_repressor_SdpR	421.316	317.092	369.204	73.6968	295.178	362.291	328.734	47.4557	0.890387	-0.167496	0.618106	0.721845	no
PO908_03260*	NHDLJKDN_00660		hypothetical_protein	66.2477	56.8649	61.5563	6.63466	75.6415	121.226	98.4338	32.2331	1.59908	0.677247	0.209937	0.326884	no
PO908_03260*	NHDLJKDN_00661	sdpI	Immunity_protein_SdpI	57.347	56.8034	57.0752	0.384336	71.1558	117.093	94.1246	32.4828	1.64913	0.721708	0.137824	0.233727	no
PO908_03265	NHDLJKDN_00662		hypothetical_protein	50.6643	44.602	47.6331	4.28665	41.077	87.8992	64.4881	33.1083	1.35385	0.437067	0.471535	0.593698	no
PO908_03270	NHDLJKDN_00663		hypothetical_protein	83.4101	70.716	77.0631	8.97606	66.1744	109.588	87.8812	30.6982	1.14038	0.189516	0.713609	0.796961	no
PO908_03275	NHDLJKDN_00664		hypothetical_protein	41.7773	72.7817	57.2795	21.9234	37.412	87.5635	62.4878	35.4625	1.09093	0.125554	0.84948	0.895927	no
PO908_03280	NHDLJKDN_00665	metG	Methionine__tRNA_ligase	353.889	394.439	374.164	28.673	180.48	235.274	207.877	38.745	0.555577	-0.847941	0.000649126	0.0026554	yes
PO908_03285	NHDLJKDN_00666		hypothetical_protein	36.5677	51.6411	44.1044	10.6584	28.1785	75.0414	51.61	33.1371	1.17018	0.226727	0.684826	0.776985	no
PO908_03290	NHDLJKDN_00667	graR	Response_regulator_protein_GraR	31.3145	40.8152	36.0648	6.71804	28.4293	79.3613	53.8953	36.0143	1.4944	0.579567	0.322385	0.447541	no
PO908_03295	NHDLJKDN_00668	graS	Sensor_histidine_kinase_GraS	26.8382	36.2258	31.532	6.63804	26.7957	74.2771	50.5364	33.5744	1.6027	0.680509	0.214289	0.331174	no
PO908_03300	NHDLJKDN_00669		hypothetical_protein	1.36697	14.7054	8.0362	9.43172	17.7762	65.2104	41.4933	33.541	5.1633	2.36829	0.0138432	0.037215	yes
PO908_03305	NHDLJKDN_00670		hypothetical_protein	5.02679	19.2473	12.137	10.0554	20.2871	67.5989	43.943	33.4545	3.62057	1.85622	0.121173	0.210833	no
PO908_03310	NHDLJKDN_00671	bceA_1	Bacitracin_export_ATP_binding_protein_BceA	8.16602	20.728	14.447	8.88264	21.6838	71.5447	46.6143	35.257	3.22657	1.69	0.0127759	0.0350029	yes
PO908_03315	NHDLJKDN_00672	yxdM	ABC_transporter_permease_protein_YxdM	6.56203	18.549	12.5555	8.47606	24.0323	71.1308	47.5816	33.3036	3.78969	1.92208	0.000837077	0.00330057	yes
PO908_03320	NHDLJKDN_00673	drrA	Daunorubicin_doxorubicin_resistance_ATP_binding_protein_DrrA	1.3503	15.1023	8.2263	9.72414	20.285	67.8355	44.0602	33.6232	5.35602	2.42116	0.00912391	0.0264657	yes
PO908_03325	NHDLJKDN_00674		hypothetical_protein	4.9689	19.6811	12.325	10.4031	19.2914	67.9605	43.626	34.4142	3.53963	1.8236	0.0155538	0.0411987	yes
PO908_03330	NHDLJKDN_00675		hypothetical_protein	40.4314	72.0151	56.2233	22.3331	33.6892	85.3657	59.5274	36.5408	1.05877	0.0823877	0.901471	0.933445	no
PO908_03335	NHDLJKDN_00676		hypothetical_protein	14.7424	35.1188	24.9306	14.4083	24.2966	72.6559	48.4762	34.1952	1.94445	0.959361	0.184637	0.294793	no
PO908_03340	NHDLJKDN_00677		hypothetical_protein	1.07099	14.9038	7.98741	9.7813	0.0001	64.6352	32.3176	45.7039	4.04607	2.01652	0.389691	0.515775	no
PO908_03345	NHDLJKDN_00678	bceA_2	Bacitracin_export_ATP_binding_protein_BceA	11.4824	26.6059	19.0441	10.694	35.109	83.4744	59.2917	34.1995	3.11338	1.63848	0.00366238	0.0123358	yes
PO908_03350	NHDLJKDN_00679	bceB	Bacitracin_export_permease_protein_BceB	7.39666	21.523	14.4598	9.9888	28.9524	75.3666	52.1595	32.8198	3.60721	1.85088	0.000717543	0.00290095	yes
PO908_03355	NHDLJKDN_00680	yhdG	putative_amino_acid_permease_YhdG	88.6894	148.459	118.574	42.2636	76.2244	129.197	102.711	37.457	0.866213	-0.207207	0.561784	0.675052	no
PO908_03360	NHDLJKDN_00681		hypothetical_protein	59.3754	78.7553	69.0654	13.7037	76.1155	130.964	103.54	38.784	1.49916	0.584153	0.160925	0.265446	no
PO908_03365	NHDLJKDN_00682		hypothetical_protein	45.7841	53.5037	49.6439	5.45856	49.3239	101.579	75.4514	36.9498	1.51985	0.603931	0.228467	0.346629	no
PO908_03370	NHDLJKDN_00683		hypothetical_protein	72.6726	94.9678	83.8202	15.7651	95.5935	134.237	114.915	27.3254	1.37098	0.455203	0.15516	0.258552	no
PO908_03375	NHDLJKDN_00684	cspC	Cold_shock_protein_CspC	3022.36	4397.14	3709.75	972.116	475.826	585.761	530.794	77.7358	0.143081	-2.8051	3.20169e-27	1.89723e-25	yes
PO908_03380	NHDLJKDN_00685		hypothetical_protein	46.2277	49.1061	47.6669	2.03535	77.6068	108.745	93.1757	22.0177	1.95473	0.966966	0.00600611	0.0185644	yes
PO908_03385	NHDLJKDN_00686		hypothetical_protein	85.0802	76.8887	80.9845	5.7922	162.48	210.606	186.543	34.0301	2.30344	1.20379	0.00636019	0.0194558	yes
PO908_03390	NHDLJKDN_00687	fabG_2	3_oxoacyl__acyl_carrier_protein__reductase_FabG	58.2586	60.0556	59.1571	1.27068	149.711	208.038	178.875	41.2439	3.02372	1.59633	1.22253e-06	8.39577e-06	yes
PO908_03400	NHDLJKDN_00688		hypothetical_protein	78.288	87.5202	82.9041	6.5282	195.38	238.07	216.725	30.1866	2.61417	1.38635	3.70058e-07	2.66493e-06	yes
NA	NHDLJKDN_00689		hypothetical_protein	6.03247	17.1407	11.5866	7.85469	24.1667	70.4077	47.2872	32.6973	4.08121	2.029	0.0467823	0.0999244	no
PO908_03405	NHDLJKDN_00690	glmU	Bifunctional_protein_GlmU	353.55	314.88	334.215	27.3438	310.655	402.37	356.512	64.8524	1.06672	0.0931773	0.785615	0.850399	no
PO908_03410	NHDLJKDN_00691	act	Methanol_dehydrogenase_activator	399.858	356.16	378.009	30.8991	387.791	447.131	417.461	41.9595	1.10437	0.143222	0.653595	0.751417	no
PO908_03415	NHDLJKDN_00692		hypothetical_protein	210.777	194.581	202.679	11.4524	220.299	281.444	250.871	43.2354	1.23778	0.307754	0.399551	0.524142	no
PO908_03420	NHDLJKDN_00693	mtnN	5__methylthioadenosine_S_adenosylhomocysteine_nucleosidase	240.812	236.191	238.502	3.26779	131.526	186.618	159.072	38.9562	0.666964	-0.58432	0.0523606	0.109692	no
PO908_03425	NHDLJKDN_00694		hypothetical_protein	50.3199	65.4662	57.8931	10.71	38.7758	86.1049	62.4404	33.4667	1.07855	0.109089	0.882498	0.919749	no
PO908_03430	NHDLJKDN_00695	ybiT_1	putative_ABC_transporter_ATP_binding_protein_YbiT	66.4711	88.4137	77.4424	15.5157	37.8602	88.6541	63.2572	35.9167	0.816828	-0.291895	0.415333	0.537368	no
PO908_03435	NHDLJKDN_00696		hypothetical_protein	38.0383	35.5229	36.7806	1.77867	28.419	74.4515	51.4353	32.5499	1.39843	0.483812	0.426077	0.548191	no
PO908_03440	NHDLJKDN_00697		hypothetical_protein	51.8994	56.8347	54.3671	3.48973	28.4988	78.3436	53.4212	35.2456	0.982602	-0.0253206	0.885504	0.921536	no
PO908_03445	NHDLJKDN_00698		hypothetical_protein	172.524	177.815	175.17	3.74118	105.207	156.888	131.047	36.5438	0.748117	-0.418664	0.306832	0.432023	no
PO908_03450	NHDLJKDN_00699	ftsK	DNA_translocase_FtsK	78.3421	94.1736	86.2578	11.1946	50.0794	101.586	75.8329	36.421	0.879143	-0.185831	0.528688	0.643863	no
PO908_03455	NHDLJKDN_00700	ctpE_1	Calcium_transporting_ATPase_CtpE	14.5084	27.799	21.1537	9.39789	21.902	69.996	45.949	34.0076	2.17215	1.11912	0.0343419	0.0777567	no
PO908_03460	NHDLJKDN_00701		hypothetical_protein	3.47969	16.0813	9.78048	8.91065	17.8009	66.1979	41.9994	34.2218	4.29421	2.10239	0.029007	0.0685199	no
PO908_03465	NHDLJKDN_00702	rplK	50S_ribosomal_protein_L11	2404.98	2212.47	2308.72	136.123	406.027	495.739	450.883	63.4362	0.195295	-2.35627	1.14833e-16	3.05337e-15	yes
PO908_03470	NHDLJKDN_00703	rplA	50S_ribosomal_protein_L1	759.389	710.705	735.047	34.4246	172.154	255.803	213.978	59.1491	0.291108	-1.78037	1.1007e-09	1.2015e-08	yes
PO908_03475	NHDLJKDN_00704	citB	Aconitate_2_methylaconitate_hydratase	182.417	34.9721	108.695	104.26	274.067	352.772	313.42	55.6527	2.88349	1.52781	0.22186	0.339917	no
PO908_03480	NHDLJKDN_00705	citZ	Citrate_synthase_2	147.005	35.6187	91.3118	78.7619	252.188	350.288	301.238	69.3676	3.29901	1.72203	0.00959312	0.02734	yes
PO908_03485	NHDLJKDN_00706	icd	Isocitrate_dehydrogenase__NADP_	166.809	42.8555	104.832	87.6481	282.289	340.997	311.643	41.5124	2.97278	1.57181	0.0148569	0.039589	yes
PO908_03490	NHDLJKDN_00707	pyrH	Uridylate_kinase	561.352	411.935	486.644	105.654	445.844	478.108	461.976	22.8141	0.94931	-0.0750482	0.80664	0.865032	no
PO908_03495	NHDLJKDN_00708	frr	Ribosome_recycling_factor	245.021	165.278	205.15	56.3865	186.797	258.157	222.477	50.4595	1.08446	0.116978	0.849425	0.895927	no
PO908_03500	NHDLJKDN_00709	cvfB	Conserved_virulence_factor_B	84.9744	78.8328	81.9036	4.3428	65.4957	124.414	94.9548	41.6615	1.15935	0.213314	0.663384	0.760089	no
PO908_03505	NHDLJKDN_00710	yqeN	putative_protein_YqeN	106.559	96.1935	101.376	7.32928	54.8383	111.814	83.3264	40.2882	0.821954	-0.282871	0.396163	0.52201	no
PO908_03510	NHDLJKDN_00711	sodA	Superoxide_dismutase__Mn_	1157.45	1426.25	1291.85	190.072	416.838	509.747	463.293	65.6964	0.358627	-1.47944	1.65055e-09	1.71162e-08	yes
PO908_03515	NHDLJKDN_00712		LAL-C2 domain-containing protein	7.30972	19.696	13.5029	8.75843	228.905	245.061	236.983	11.4244	17.5506	4.13345	1.34551e-17	3.82271e-16	yes
NA	NHDLJKDN_00713		hypothetical_protein	3.88979	16.7063	10.2981	9.06266	85.0354	127.039	106.037	29.7007	10.2968	3.36412	4.90904e-06	3.12311e-05	yes
PO908_03520	NHDLJKDN_00714	lcnC	Lactococcin-A transport/processing ATP-binding protein LcnC	7.33234	21.7859	14.5591	10.2202	151.889	180.889	166.389	20.5063	11.4285	3.51457	2.80144e-16	6.9169e-15	yes
PO908_03525	NHDLJKDN_00715	lcnD	Bacteriocin secretion accessory protein	5.98398	20.5775	13.2807	10.3192	103.246	133.115	118.18	21.1203	8.89863	3.15358	1.47489e-10	1.84272e-09	yes
PO908_03530	NHDLJKDN_00716		hypothetical_protein	6.47113	16.402	11.4366	7.0222	225.58	263.375	244.477	26.7251	21.3768	4.41797	3.25851e-14	6.69123e-13	yes
PO908_03535	NHDLJKDN_00717		hypothetical_protein	7.57189	18.0203	12.7961	7.38812	22.441	70.5714	46.5062	34.0333	3.63441	1.86172	0.00196261	0.00707904	yes
PO908_03540	NHDLJKDN_00718	agrA_1	Accessory_gene_regulator_protein_A	2.99436	15.7754	9.38487	9.03755	20.0871	67.9941	44.0406	33.8753	4.69272	2.23043	0.00663812	0.0201573	yes
PO908_03545	NHDLJKDN_00719		hypothetical_protein	19.9468	34.3185	27.1326	10.1623	49.3453	103.624	76.4846	38.3807	2.81892	1.49514	0.00161738	0.00596877	yes
PO908_03550	NHDLJKDN_00720		IS3_family_transposase_ISLmo5	3.80569	16.8426	10.3241	9.21847	19.5479	66.2725	42.9102	33.0393	4.1563	2.0553	0.0080816	0.0238767	yes
PO908_03555	NHDLJKDN_00721		hypothetical_protein	15.299	26.0634	20.6812	7.6116	25.258	71.0743	48.1662	32.3971	2.32898	1.2197	0.117351	0.205737	no
PO908_03560	NHDLJKDN_00722	blp3.6	Putative Blp family class II bacteriocin	4.34446	17.4212	10.8828	9.24665	459.219	402.371	430.795	40.1981	39.5848	5.30688	3.18701e-20	1.15963e-18	yes
PO908_03565	NHDLJKDN_00723	blp3.5	hypothetical_protein	0.533042	14.2862	7.40963	9.72496	22.3	67.8841	45.092	32.2328	6.0856	2.6054	0.0287452	0.0680386	no
PO908_03570	NHDLJKDN_00724	blp3.4	Putative bacteriocin Blp3.4	3.46479	16.6206	10.0427	9.30256	268.009	242.825	255.417	17.8077	25.4331	4.66864	9.39485e-13	1.62374e-11	yes
PO908_03575	NHDLJKDN_00725	blp3.3	Bacteriocin immunity protein	1.5781	15.3059	8.442	9.70702	104.973	138.9	121.937	23.99	14.4441	3.8524	5.64476e-06	3.55843e-05	yes
PO908_03580	NHDLJKDN_00726	blp3.2	hypothetical_protein	3.09003	19.1439	11.117	11.3518	280.018	319.383	299.701	27.8352	26.9588	4.75268	5.98851e-13	1.06155e-11	yes
PO908_03585	NHDLJKDN_00727	blp3.1	Putative Blp family class II bacteriocin	1.86951	18.1748	10.0222	11.5296	297.269	214.368	255.818	58.6198	25.5253	4.67385	4.68067e-09	4.55761e-08	yes
PO908_03590	NHDLJKDN_00728		Putative bacteriocin transport accessory protein	1.41124	15.1562	8.2837	9.71913	187.78	176.653	182.216	7.86798	21.997	4.45923	0.0003169	0.00139248	yes
PO908_03595	NHDLJKDN_00729		hypothetical_protein	9.13368	23.9747	16.5542	10.4942	558.058	413.882	485.97	101.948	29.3563	4.8756	8.73482e-29	5.84388e-27	yes
PO908_03600	NHDLJKDN_00730	ntcA	Global_nitrogen_regulator	36.9785	40.1557	38.5671	2.24667	52.6904	95.6721	74.1812	30.3927	1.92343	0.943684	0.0298523	0.0699716	no
PO908_03605	NHDLJKDN_00731	arcA	Arginine_deiminase	18.3707	32.527	25.4488	10.01	99.1713	117.552	108.361	12.9968	4.25802	2.09018	1.24511e-09	1.33801e-08	yes
PO908_03610	NHDLJKDN_00732	arcB	Ornithine_carbamoyltransferase__catabolic	15.0135	28.351	21.6822	9.43103	99.0603	119.897	109.479	14.7338	5.04924	2.33607	3.12469e-10	3.64079e-09	yes
PO908_03615	NHDLJKDN_00733	arcC1	Carbamate_kinase_1	4.03758	17.6738	10.8557	9.64225	58.5469	90.6282	74.5875	22.6849	6.87083	2.78048	4.65388e-06	2.97906e-05	yes
PO908_03620	NHDLJKDN_00734		Arginine:ornithine antiporter	21.4911	30.2217	25.8564	6.17352	199.543	273.074	236.308	51.9939	9.13926	3.19208	3.27029e-32	2.60869e-30	yes
PO908_03625	NHDLJKDN_00735		Dipeptidase	36.9576	43.8551	40.4064	4.87726	557.297	677.975	617.636	85.3323	15.2856	3.9341	3.92618e-57	6.78574e-55	yes
PO908_03630*	NHDLJKDN_00736		IS3_family_transposase_ISSpn4	389.741	521.982	455.861	93.508	148.636	198.791	173.713	35.465	0.381066	-1.39189	9.04909e-08	7.27435e-07	yes
PO908_03630*	NHDLJKDN_00737		hypothetical_protein	159.522	196.45	177.986	26.1117	86.0823	130.758	108.42	31.5908	0.609151	-0.715127	0.0274096	0.0653219	no
PO908_03635	NHDLJKDN_00738	argR_1	Arginine_regulator	44.8731	46.7806	45.8269	1.34882	51.6371	100.587	76.1119	34.6127	1.66086	0.731929	0.142116	0.240218	no
PO908_03640	NHDLJKDN_00739	queA	S_adenosylmethionine_tRNA_ribosyltransferase_isomerase	65.3999	63.3434	64.3716	1.45412	56.3139	108.143	82.2285	36.6488	1.2774	0.353214	0.419535	0.542128	no
PO908_03645	NHDLJKDN_00740	nagB	Glucosamine_6_phosphate_deaminase	36.7018	55.8104	46.2561	13.5119	37.9302	88.9421	63.4362	36.0709	1.37141	0.455663	0.362055	0.48855	no
PO908_03650	NHDLJKDN_00741		hypothetical_protein	317.376	325.309	321.342	5.60957	155.006	204.975	179.99	35.333	0.560121	-0.83619	0.00180557	0.00658129	yes
PO908_03655	NHDLJKDN_00742	cscB	Sucrose_permease	51.553	80.4855	66.0193	20.4583	61.0004	115.393	88.1969	38.4616	1.33593	0.41784	0.25604	0.373174	no
NA	NHDLJKDN_00743		hypothetical_protein	2.83421	15.3748	9.10452	8.86756	0.0001	0.0001	0.0001	0	1.09836e-05	-16.4743	0.00182668	0.00663492	yes
PO908_03660	NHDLJKDN_00744	bglA	6_phospho_beta_glucosidase_BglA	13.9484	35.8182	24.8833	15.4643	53.3778	105.017	79.1972	36.5142	3.18274	1.67027	0.000346039	0.00150774	yes
PO908_03665	NHDLJKDN_00745		hypothetical_protein	12.7409	35.5447	24.1428	16.1247	50.8948	98.9728	74.9338	33.9963	3.10378	1.63403	0.0213331	0.0534359	no
PO908_03670	NHDLJKDN_00746		Sugar_transporter_SemiSWEET	0.605278	14.3518	7.47854	9.72026	17.0832	65.1312	41.1072	33.9751	5.49669	2.45856	0.0627655	0.125169	no
PO908_03675	NHDLJKDN_00747		hypothetical_protein	3.92223	18.9347	11.4284	10.6154	60.7861	113.482	87.1342	37.2618	7.62433	2.93061	0.000129624	0.000615193	yes
PO908_03680	NHDLJKDN_00748	licR	putative_licABCH_operon_regulator	5.11606	20.8245	12.9703	11.1076	55.5398	106.137	80.8384	35.7777	6.23258	2.63983	1.61258e-06	1.1038e-05	yes
PO908_03685	NHDLJKDN_00749	licA_1	Lichenan_specific_phosphotransferase_enzyme_IIA_component	13.5255	31.9603	22.7429	13.0354	156.132	188.186	172.159	22.6663	7.56979	2.92025	2.90244e-09	2.93642e-08	yes
PO908_03690	NHDLJKDN_00750		hypothetical_protein	6.16781	19.9803	13.0741	9.76693	53.1711	113.725	83.4482	42.8183	6.38273	2.67417	2.4702e-05	0.00013815	yes
PO908_03695	NHDLJKDN_00751	licC_1	Lichenan_permease_IIC_component	5.02475	17.6613	11.343	8.93542	49.9323	97.733	73.8326	33.8002	6.50907	2.70245	1.0254e-06	7.11262e-06	yes
PO908_03700	NHDLJKDN_00752		hypothetical_protein	1.22437	15.7281	8.47626	10.2557	41.8182	92.4069	67.1125	35.7716	7.91771	2.98508	0.000425566	0.0018236	yes
PO908_03705	NHDLJKDN_00753	pepF1_1	Oligoendopeptidase_F__plasmid	142.959	135.439	139.199	5.31727	101.447	153.387	127.417	36.7276	0.915362	-0.127586	0.61984	0.722624	no
PO908_03710	NHDLJKDN_00754	trmR	tRNA_5_hydroxyuridine_methyltransferase	61.5452	74.564	68.0546	9.20571	60.1419	105.909	83.0256	32.3624	1.21999	0.286864	0.475246	0.597008	no
PO908_03715	NHDLJKDN_00755	prsA	Foldase_protein_PrsA	664.352	530.753	597.553	94.469	690.513	257.973	474.243	305.852	0.793642	-0.33344	0.640713	0.741767	no
PO908_03720	NHDLJKDN_00756		hypothetical_protein	387.698	306.002	346.85	57.768	163.076	175.814	169.445	9.00723	0.488526	-1.03349	0.0032682	0.0112222	yes
PO908_03725	NHDLJKDN_00757	alaS	Alanine__tRNA_ligase	183.626	164.975	174.3	13.1879	79.9092	124.315	102.112	31.3993	0.585839	-0.771424	0.0091455	0.0264913	yes
PO908_03730	NHDLJKDN_00758		Band-7-1 domain-containing protein	4.63054	18.9926	11.8116	10.1555	145.637	206.01	175.824	42.6905	14.8857	3.89586	8.14782e-14	1.57931e-12	yes
PO908_03735	NHDLJKDN_00759		DNA-directed RNA polymerase subunit P	7.28436	23.1288	15.2066	11.2037	292.049	347.543	319.796	39.2397	21.0301	4.39438	1.09116e-22	4.43737e-21	yes
PO908_03740	NHDLJKDN_00760		TPM domain-containing protein	6.79518	20.4074	13.6013	9.6253	198.38	252.226	225.303	38.0746	16.5648	4.05005	5.96604e-20	2.09722e-18	yes
NA	NHDLJKDN_00761		hypothetical_protein	6.12935	20.9506	13.54	10.4802	22.4588	71.6497	47.0542	34.7832	3.47521	1.7971	0.0547681	0.113024	no
PO908_03750	NHDLJKDN_00762	femA	Aminoacyltransferase_FemA	38.614	47.1779	42.896	6.05555	50.5393	98.9368	74.738	34.2223	1.74231	0.801001	0.0385165	0.085528	no
PO908_03755	NHDLJKDN_00763	femX	Lipid_II_glycine_glycyltransferase	78.4037	77.7876	78.0957	0.435668	89.3845	133.226	111.305	31.0006	1.42524	0.511207	0.120634	0.210071	no
PO908_03760	NHDLJKDN_00764		Putative_phosphatase	83.9677	89.4215	86.6946	3.85642	114.309	143.233	128.771	20.4518	1.48534	0.570794	0.0684249	0.133977	no
PO908_03765	NHDLJKDN_00765		hypothetical_protein	79.4298	83.7539	81.5919	3.05758	87.7027	122.697	105.2	24.7446	1.28934	0.366634	0.228381	0.346629	no
PO908_03770	NHDLJKDN_00766		hypothetical_protein	101.121	110.178	105.649	6.40427	29.9082	77.2633	53.5858	33.4851	0.507203	-0.979364	0.048477	0.103119	no
NA	NHDLJKDN_00767		SSRC10	369.083	320.371	344.727	34.4447	210.17	232.089	221.129	15.499	0.641462	-0.640563	0.159242	0.263582	no
PO908_03775	NHDLJKDN_00768		Calcium_transporting_ATPase_1	98.9292	101.897	100.413	2.09853	80.8634	133.192	107.027	37.0016	1.06587	0.0920343	0.815354	0.870775	no
PO908_03780	NHDLJKDN_00769		hypothetical_protein	20.0425	29.734	24.8882	6.8529	25.2584	70.1701	47.7143	31.7573	1.91714	0.938956	0.213253	0.330158	no
NA	NHDLJKDN_00770		hypothetical_protein	25.6331	37.386	31.5096	8.31061	22.9918	69.8512	46.4215	33.1346	1.47325	0.559004	0.397593	0.52356	no
PO908_03785	NHDLJKDN_00771		hypothetical_protein	4.68735	18.4921	11.5897	9.76141	17.93	64.6521	41.291	33.0376	3.56273	1.83299	0.0826229	0.154517	no
PO908_03790	NHDLJKDN_00772	cpdA	3__5__cyclic_adenosine_monophosphate_phosphodiesterase_CpdA	7.80808	23.0675	15.4378	10.7901	20.4997	66.0006	43.2502	32.174	2.80157	1.48624	0.0301298	0.0703135	no
PO908_03795	NHDLJKDN_00773	ybjI_1	5_amino_6__5_phospho_D_ribitylamino_uracil_phosphatase_YbjI	30.8999	31.7312	31.3155	0.587843	110.151	133.607	121.879	16.5865	3.89197	1.9605	1.51776e-08	1.3627e-07	yes
PO908_03800	NHDLJKDN_00774	prfB	Peptide_chain_release_factor_2	707.104	731.212	719.158	17.0473	357.59	410.241	383.915	37.2299	0.53384	-0.905521	0.000775834	0.00308845	yes
PO908_03805	NHDLJKDN_00775	ftsE	Cell_division_ATP_binding_protein_FtsE	353.587	398.14	375.864	31.5042	219.5	259.545	239.523	28.3159	0.637259	-0.650048	0.0188761	0.0480357	yes
PO908_03810	NHDLJKDN_00776	ftsX	Cell_division_protein_FtsX	696.218	839.683	767.951	101.445	434.695	455.013	444.854	14.3668	0.579274	-0.787682	0.004	0.0133376	yes
PO908_03815	NHDLJKDN_00777		putative_metallo_hydrolase	24.0976	35.9583	30.028	8.38675	22.5286	71.6475	47.088	34.7323	1.56814	0.649054	0.316904	0.440522	no
PO908_03820	NHDLJKDN_00778	dinG	3__5__exonuclease_DinG	29.6756	37.3602	33.5179	5.43384	37.1008	87.4609	62.2809	35.61	1.85814	0.893857	0.0294519	0.069177	no
PO908_03825	NHDLJKDN_00779		hypothetical_protein	69.2465	67.5417	68.3941	1.20552	92.7205	146.449	119.585	37.9919	1.74847	0.806091	0.0214441	0.053649	no
PO908_03830	NHDLJKDN_00780	rodA	Peptidoglycan_glycosyltransferase_RodA	132.275	119.774	126.024	8.83923	180.44	241.173	210.806	42.9443	1.67274	0.742216	0.0178226	0.0459182	yes
PO908_03835	NHDLJKDN_00781	yajL	Protein_nucleic_acid_deglycase_3	164.095	153.699	158.897	7.35126	254.405	337.778	296.091	58.9538	1.86341	0.897948	0.00534127	0.0168869	yes
PO908_03840	NHDLJKDN_00782	gph_2	Phosphoglycolate_phosphatase	43.1456	43.3374	43.2415	0.135625	45.3503	95.5414	70.4458	35.4905	1.62913	0.704098	0.169967	0.27648	no
PO908_03845	NHDLJKDN_00783	gyrB	DNA_gyrase_subunit_B	126.773	128.578	127.676	1.27584	129.195	183.071	156.133	38.0961	1.22289	0.29029	0.316516	0.440278	no
PO908_03850	NHDLJKDN_00784	ezrA	Septation_ring_formation_regulator_EzrA	329.127	307.246	318.186	15.4726	232.17	304.118	268.144	50.8753	0.842726	-0.246864	0.361423	0.48831	no
PO908_03855	NHDLJKDN_00785	pgl	6_phosphogluconolactonase	109.64	108.016	108.828	1.14879	125.313	183.762	154.538	41.3296	1.42001	0.505905	0.115472	0.203784	no
NA	NHDLJKDN_00786		hypothetical_protein	0.82792	0.0001	0.41401	0.585357	16.9946	64.4501	40.7223	33.5561	98.3607	6.62001	8.61337e-05	0.000426352	yes
PO908_03860	NHDLJKDN_00787	phoP	Alkaline_phosphatase_synthesis_transcriptional_regulatory_protein_PhoP	30.9469	40.1365	35.5417	6.49803	34.9688	84.2155	59.5922	34.8227	1.67668	0.745612	0.15759	0.261893	no
PO908_03865	NHDLJKDN_00788	rcsC	Sensor_histidine_kinase_RcsC	78.7417	87.1379	82.9398	5.93704	66.7417	123.222	94.9816	39.9373	1.14519	0.195584	0.616653	0.721748	no
PO908_03870	NHDLJKDN_00789		hypothetical_protein	50.7529	52.9234	51.8382	1.53478	31.3742	78.466	54.9201	33.2989	1.05945	0.0833189	0.952654	0.970911	no
PO908_03875	NHDLJKDN_00790	bepA	Beta_barrel_assembly_enhancing_protease	85.3389	95.9587	90.6488	7.50939	58.1283	109.739	83.9339	36.4946	0.925924	-0.111035	0.691478	0.782393	no
PO908_03880	NHDLJKDN_00791	alsS	Acetolactate_synthase	1147.56	1906.52	1527.04	536.661	327.404	437.913	382.659	78.1422	0.250588	-1.99661	2.64036e-13	4.8036e-12	yes
PO908_03885	NHDLJKDN_00792	aldC	Alpha_acetolactate_decarboxylase	810.014	1604.15	1207.08	561.542	246.223	342.328	294.275	67.9562	0.24379	-2.03629	4.84408e-10	5.46013e-09	yes
PO908_03890	NHDLJKDN_00793	rqcH	Rqc2_RqcH	62.7255	76.7133	69.7194	9.89085	43.8581	93.4919	68.675	35.0964	0.985021	-0.0217738	0.887558	0.92226	no
NA	NHDLJKDN_00794		T_box	127.321	119.999	123.66	5.17775	163.918	227.655	195.786	45.069	1.58326	0.662901	0.113825	0.201773	no
PO908_03895	NHDLJKDN_00795		hypothetical_protein	38.263	49.5757	43.9194	7.99927	87.5153	132.046	109.781	31.488	2.4996	1.3217	4.12738e-05	0.000222342	yes
PO908_03900	NHDLJKDN_00796		hypothetical_protein	35.7954	43.839	39.8172	5.68766	79.5528	134.545	107.049	38.8856	2.68851	1.42681	6.93557e-05	0.000356932	yes
PO908_03905	NHDLJKDN_00797	opuCA	Carnitine_transport_ATP_binding_protein_OpuCA	36.8148	41.6856	39.2502	3.44417	73.495	124.545	99.0202	36.0981	2.52279	1.33502	0.000459519	0.00195696	yes
PO908_03910	NHDLJKDN_00798		hypothetical_protein	31.2289	47.5145	39.3717	11.5156	28.0458	73.4018	50.7238	32.0716	1.28833	0.365504	0.598842	0.70528	no
PO908_03915	NHDLJKDN_00799		hypothetical_protein	154.704	176.936	165.82	15.7198	220.691	270.306	245.498	35.0829	1.48051	0.566094	0.116518	0.204621	no
PO908_03920	NHDLJKDN_00800		Multidrug_efflux_system_ATP_binding_protein	110.719	108.32	109.519	1.69629	346.174	428.555	387.364	58.2524	3.53695	1.82251	2.90786e-10	3.40728e-09	yes
PO908_03925	NHDLJKDN_00801	yhaP	putative_protein_YhaP	94.4473	93.922	94.1846	0.371438	340.2	403.556	371.878	44.7998	3.94839	1.98127	1.821e-12	2.99742e-11	yes
PO908_03930	NHDLJKDN_00802	rexB	ATP_dependent_helicase_deoxyribonuclease_subunit_B	37.4359	48.5148	42.9754	7.83392	55.2042	106.707	80.9556	36.418	1.88377	0.913621	0.00584084	0.018189	yes
PO908_03935	NHDLJKDN_00803	addA	ATP_dependent_helicase_nuclease_subunit_A	49.3937	62.5821	55.9879	9.32559	71.9898	125.919	98.9546	38.134	1.76743	0.821653	0.0056249	0.0176491	yes
PO908_03940	NHDLJKDN_00804	glgB	1_4_alpha_glucan_branching_enzyme_GlgB	36.1071	33.2139	34.6605	2.04586	1403.23	1365.7	1384.47	26.5345	39.9436	5.31989	4.28591e-69	1.26985e-66	yes
PO908_03945	NHDLJKDN_00805	glgC	Glucose_1_phosphate_adenylyltransferase	39.9395	32.1392	36.0393	5.51568	2220.57	2277.22	2248.9	40.056	62.4011	5.9635	1.75621e-75	6.07064e-73	yes
PO908_03950	NHDLJKDN_00806	glgD	Glycogen_biosynthesis_protein_GlgD	39.4044	29.6135	34.5089	6.92317	2030.77	2056.87	2043.82	18.4556	59.2258	5.88815	2.29583e-66	4.99385e-64	yes
PO908_03955	NHDLJKDN_00807	glgA	Glycogen_synthase	22.5219	24.8791	23.7005	1.66679	1293.31	1427.52	1360.42	94.8999	57.4005	5.84299	3.83458e-115	3.97646e-112	yes
PO908_03960	NHDLJKDN_00808	glgP	Glycogen_phosphorylase	19.6473	22.8977	21.2725	2.29839	847.156	1056.69	951.923	148.163	44.749	5.48378	3.20717e-118	6.65168e-115	yes
PO908_03965	NHDLJKDN_00809	atpE_2	ATP_synthase_subunit_c	1402.86	1186.59	1294.72	152.926	667.311	757.074	712.193	63.472	0.550073	-0.862306	0.00820782	0.0241804	yes
PO908_03970	NHDLJKDN_00810	atpB	ATP_synthase_subunit_a	1683.71	1419.9	1551.8	186.535	1086.85	1144.89	1115.87	41.0399	0.719079	-0.475778	0.128636	0.221588	no
PO908_03975	NHDLJKDN_00811	atpF	ATP_synthase_subunit_b	1018.81	731.27	875.039	203.32	765.1	857.723	811.412	65.4944	0.927287	-0.108912	0.720455	0.801622	no
PO908_03980	NHDLJKDN_00812	atpH	ATP_synthase_subunit_delta	251.447	189.967	220.707	43.4728	233.193	272.325	252.759	27.6701	1.14523	0.195632	0.629212	0.731494	no
PO908_03985	NHDLJKDN_00813	atpA	ATP_synthase_subunit_alpha	531.012	435.591	483.301	67.473	537.633	671.902	604.768	94.9423	1.25133	0.323458	0.31985	0.44432	no
PO908_03990	NHDLJKDN_00814	atpG	ATP_synthase_gamma_chain	1030.44	811.592	921.015	154.748	775.437	822.15	798.794	33.0311	0.867297	-0.205402	0.522617	0.637218	no
PO908_03995	NHDLJKDN_00815	atpD	ATP_synthase_subunit_beta	863.057	655.18	759.118	146.991	530.184	605.877	568.03	53.5226	0.748276	-0.418357	0.189787	0.301623	no
PO908_04000	NHDLJKDN_00816	atpC	ATP_synthase_epsilon_chain	915.227	736.425	825.826	126.432	616.998	644.59	630.794	19.5103	0.763834	-0.388668	0.247068	0.363934	no
PO908_04005	NHDLJKDN_00817		hypothetical_protein	64.7197	62.6584	63.689	1.45755	34.752	81.8703	58.3111	33.3177	0.91556	-0.127273	0.786683	0.851111	no
PO908_04010	NHDLJKDN_00818	murA1_1	UDP_N_acetylglucosamine_1_carboxyvinyltransferase_1	510.963	620.64	565.802	77.5532	264.84	334.968	299.904	49.5879	0.530052	-0.915794	0.000179803	0.000825024	yes
PO908_04015	NHDLJKDN_00819		hypothetical_protein	397.426	470.209	433.818	51.465	198.202	225.059	211.631	18.9904	0.487833	-1.03554	0.00340909	0.0115733	yes
PO908_04020	NHDLJKDN_00820	endA	DNA_entry_nuclease	338.05	448.489	393.269	78.0925	266.44	301.577	284.009	24.8457	0.722173	-0.469584	0.0955308	0.173343	no
PO908_04025	NHDLJKDN_00821		putative_ABC_transporter_ATP_binding_protein	28.3865	49.3423	38.8644	14.818	48.3312	96.9342	72.6327	34.3675	1.86887	0.902169	0.0202648	0.0510062	no
PO908_04030	NHDLJKDN_00822		Fatty_acid_ABC_transporter_ATP_binding_permease_protein	20.3911	38.036	29.2136	12.4768	38.7556	91.0145	64.885	36.9527	2.22106	1.15125	0.00941281	0.0270016	yes
PO908_04035	NHDLJKDN_00823		hypothetical_protein	11.7619	22.4643	17.1131	7.56776	26.8412	74.5485	50.6949	33.7341	2.96234	1.56674	0.00531723	0.0168365	yes
PO908_04040	NHDLJKDN_00824	ssrA	transfer_messenger_RNA__SsrA	5413.57	3033.93	4223.75	1682.66	14127.9	13689.4	13908.6	310.09	3.29296	1.71938	3.98251e-05	0.000215097	yes
PO908_04045	NHDLJKDN_00825		tRNA_Ser	54.1595	64.8219	59.4907	7.53948	32.7184	90.1895	61.454	40.6382	1.033	0.0468425	0.999714	0.999714	no
PO908_04050	NHDLJKDN_00826	cidA	Holin_like_protein_CidA	138.228	92.7757	115.502	32.1395	49.4326	96.8965	73.1646	33.562	0.63345	-0.658698	0.15785	0.262114	no
PO908_04055	NHDLJKDN_00827	yohK	Inner_membrane_protein_YohK	184.963	133.415	159.189	36.4496	62.5941	116.852	89.7228	38.3658	0.563625	-0.827193	0.0366272	0.0821241	no
PO908_04060	NHDLJKDN_00828	apt	Adenine_phosphoribosyltransferase	546.695	637.094	591.894	63.9215	232.169	289.323	260.746	40.4139	0.440528	-1.1827	9.10373e-06	5.55328e-05	yes
PO908_04065	NHDLJKDN_00829	metAA	Homoserine_O_acetyltransferase	399.099	468.445	433.772	49.0344	160.784	228.222	194.503	47.6862	0.4484	-1.15714	7.83429e-06	4.80719e-05	yes
PO908_04070	NHDLJKDN_00830	dnaD	DNA_replication_protein_DnaD	278.211	415.153	346.682	96.8323	92.0002	155.653	123.826	45.0091	0.357176	-1.48529	2.41748e-06	1.63851e-05	yes
PO908_04075	NHDLJKDN_00831	trmK	tRNA__adenine_22__N_1___methyltransferase	95.271	97.1931	96.2321	1.35913	102.592	153.46	128.026	35.9689	1.33039	0.411846	0.239792	0.355998	no
PO908_04080	NHDLJKDN_00832		GTP_cyclohydrolase_1_type_2	27.8174	34.3137	31.0656	4.59354	56.7897	111.019	83.9041	38.3456	2.70087	1.43343	0.000664259	0.00270132	yes
PO908_04085	NHDLJKDN_00833	thiO	Glycine_oxidase	36.614	45.7401	41.177	6.45308	102.176	153.964	128.07	36.6191	3.11023	1.63702	1.3064e-07	1.011e-06	yes
PO908_04090	NHDLJKDN_00834		hypothetical_protein	44.3545	49.1568	46.7556	3.39569	136.899	196.44	166.669	42.1015	3.56469	1.83378	3.644e-07	2.63333e-06	yes
PO908_04095	NHDLJKDN_00835	zupT	Zinc_transporter_ZupT	8.46725	20.2048	14.336	8.2997	36.739	88.1424	62.4407	36.3477	4.35551	2.12284	0.000296791	0.00131246	yes
PO908_04100	NHDLJKDN_00836	rfbA	Glucose_1_phosphate_thymidylyltransferase_1	187.51	176.066	181.788	8.0924	271.033	337.474	304.253	46.9809	1.67367	0.743016	0.013487	0.0364694	yes
PO908_04105	NHDLJKDN_00837	rfbC	Protein_RmlC	89.0402	83.7646	86.4024	3.73042	132.199	186.858	159.528	38.6498	1.84634	0.884668	0.0133592	0.0363131	yes
PO908_04110	NHDLJKDN_00838	rmlB	dTDP_glucose_4_6_dehydratase	340.347	307.54	323.943	23.1975	462.819	525.167	493.993	44.0867	1.52493	0.608747	0.0406846	0.0891965	no
PO908_04115	NHDLJKDN_00839	galE_1	UDP_glucose_4_epimerase	158.5	145.013	151.757	9.53672	231.058	271.733	251.396	28.7618	1.65657	0.7282	0.0182381	0.0467274	yes
PO908_04120	NHDLJKDN_00840	cmoM_1	tRNA_5_carboxymethoxyuridine_methyltransferase	368.909	499.555	434.232	92.3806	420.179	503.787	461.983	59.1202	1.06391	0.0893724	0.650377	0.749795	no
PO908_04125	NHDLJKDN_00841	ppm1	Polyprenol_monophosphomannose_synthase	258.599	261.449	260.024	2.01513	219.942	245.815	232.878	18.2954	0.895602	-0.15907	0.619183	0.722264	no
PO908_04130	NHDLJKDN_00842		hypothetical_protein	29.3383	32.8107	31.0745	2.45535	34.9772	81.2382	58.1077	32.7114	1.86995	0.902998	0.158774	0.263243	no
PO908_04135	NHDLJKDN_00843		hypothetical_protein	63.2156	67.6235	65.4195	3.11691	62.0215	113.744	87.8827	36.5732	1.34337	0.425857	0.257287	0.374728	no
PO908_04140	NHDLJKDN_00844	gtfA	UDP_N_acetylglucosamine__peptide_N_acetylglucosaminyltransferase_GtfA_subunit	80.4036	82.3124	81.358	1.34977	68.1625	118.034	93.098	35.2642	1.1443	0.194466	0.626019	0.7286	no
PO908_04145	NHDLJKDN_00845		hypothetical_protein	107.193	109.797	108.495	1.84077	77.7748	136.422	107.098	41.4698	0.987127	-0.0186925	0.884052	0.920906	no
PO908_04150	NHDLJKDN_00846	csbB	Putative_glycosyltransferase_CsbB	160.393	177.729	169.061	12.2588	67.4602	110.127	88.7938	30.1703	0.525218	-0.929011	0.00268802	0.00946513	yes
PO908_04155	NHDLJKDN_00847	rmlD	dTDP_4_dehydrorhamnose_reductase	572.198	655.442	613.82	58.8625	193.98	247.4	220.69	37.7735	0.359535	-1.4758	6.10412e-09	5.83408e-08	yes
PO908_04160	NHDLJKDN_00848		hypothetical_protein	178.123	209.198	193.661	21.9737	141.891	193.32	167.605	36.3656	0.865459	-0.208462	0.443309	0.564409	no
PO908_04165	NHDLJKDN_00849		hypothetical_protein	81.7956	112.618	97.207	21.7951	86.0927	141.546	113.819	39.2115	1.1709	0.227614	0.478067	0.598377	no
PO908_04170	NHDLJKDN_00850	tagG	Teichoic_acid_translocation_permease_protein_TagG	39.2972	56.1058	47.7015	11.8855	42.1376	96.3131	69.2253	38.3078	1.45122	0.537265	0.253348	0.370301	no
PO908_04175	NHDLJKDN_00851	btuD_1	Vitamin_B12_import_ATP_binding_protein_BtuD	200.805	276.157	238.481	53.282	211.62	247.072	229.346	25.0683	0.961698	-0.0563439	0.926006	0.9536	no
PO908_04180	NHDLJKDN_00852		hypothetical_protein	120.924	151.626	136.275	21.7095	113.538	164.353	138.946	35.9314	1.0196	0.027999	0.902772	0.934306	no
PO908_04185	NHDLJKDN_00853		hypothetical_protein	92.8758	137.975	115.425	31.8899	74.8621	117.665	96.2635	30.2661	0.833989	-0.261899	0.395603	0.521854	no
PO908_04190	NHDLJKDN_00854		hypothetical_protein	41.4286	60.4941	50.9614	13.4813	31.2935	72.7079	52.0007	29.2843	1.02039	0.0291268	0.986657	0.991811	no
PO908_04195	NHDLJKDN_00855		hypothetical_protein	6.385	20.6207	13.5028	10.0661	19.4644	65.6298	42.5471	32.6439	3.15097	1.6558	0.0828817	0.154738	no
PO908_04200	NHDLJKDN_00856		hypothetical_protein	187.746	284.527	236.137	68.4345	84.0966	105.805	94.9507	15.3501	0.402101	-1.31437	6.82271e-06	4.24934e-05	yes
PO908_04205	NHDLJKDN_00857	pepQ	Xaa_Pro_dipeptidase	133.374	88.4968	110.935	31.7326	71.1278	127.492	99.3099	39.8556	0.895207	-0.159707	0.595817	0.704178	no
PO908_04210	NHDLJKDN_00858	ccpA	Catabolite_control_protein_A	485.302	592.491	538.897	75.794	368.101	466.822	417.461	69.8063	0.774659	-0.368366	0.144434	0.243542	no
PO908_04215	NHDLJKDN_00859	dgs	Processive_diacylglycerol_alpha_glucosyltransferase	192.135	213.946	203.041	15.4221	157.679	229.583	193.631	50.8441	0.953657	-0.0684575	0.789055	0.852343	no
PO908_04220	NHDLJKDN_00860		Alpha_monoglucosyldiacylglycerol_synthase	103.041	118.738	110.889	11.0994	99.5168	152.293	125.905	37.3186	1.13541	0.183216	0.541902	0.654956	no
PO908_04225	NHDLJKDN_00861		hypothetical_protein	125.723	135.337	130.53	6.79745	114.668	160.552	137.61	32.4446	1.05424	0.0762039	0.845816	0.894556	no
PO908_04230	NHDLJKDN_00862	walR	Transcriptional_regulatory_protein_WalR	92.035	113.42	102.727	15.1214	275.186	304.197	289.692	20.5134	2.82	1.4957	1.36095e-07	1.0493e-06	yes
PO908_04235	NHDLJKDN_00863	walK	Sensor_histidine_kinase_WalK	108.967	147.415	128.191	27.1864	263.295	300.86	282.077	26.5622	2.20044	1.13779	8.66036e-06	5.2984e-05	yes
PO908_04240	NHDLJKDN_00864	yycJ	Putative_metallo_hydrolase_YycJ	129.596	184.231	156.913	38.6325	313.056	345.263	329.16	22.7732	2.09772	1.06882	8.46494e-05	0.000421825	yes
PO908_04245	NHDLJKDN_00865		hypothetical_protein	56.1528	81.8566	69.0047	18.1753	107.226	176.716	141.971	49.1364	2.05741	1.04083	0.0631489	0.125692	no
PO908_04250	NHDLJKDN_00866	rnc	Ribonuclease_3	31.9251	37.1583	34.5417	3.70042	58.3721	100.929	79.6506	30.0924	2.30593	1.20535	0.00340949	0.0115733	yes
PO908_04255	NHDLJKDN_00867	smc_1	Chromosome_partition_protein_Smc	61.6064	52.6792	57.1428	6.31244	112.699	171.204	141.952	41.3695	2.48416	1.31276	5.00417e-05	0.000266119	yes
PO908_04260	NHDLJKDN_00868	ybjI_2	5_amino_6__5_phospho_D_ribitylamino_uracil_phosphatase_YbjI	66.553	55.2074	60.8802	8.02257	103.421	159.904	131.662	39.9391	2.16265	1.1128	0.00461172	0.0149987	yes
PO908_04265	NHDLJKDN_00869	yidA_1	Sugar_phosphatase_YidA	135.822	104.156	119.989	22.3918	195.686	236.436	216.061	28.8148	1.80067	0.848537	0.0216915	0.0540941	no
PO908_04270	NHDLJKDN_00870	ftsY	Signal_recognition_particle_receptor_FtsY	72.9475	59.9364	66.442	9.20021	91.682	146.539	119.111	38.7898	1.7927	0.842134	0.0238376	0.0581887	no
PO908_04275	NHDLJKDN_00871	zwf	Glucose_6_phosphate_1_dehydrogenase	239.797	261.68	250.738	15.4739	158.233	219.739	188.986	43.4915	0.753717	-0.407905	0.117281	0.205737	no
PO908_04280	NHDLJKDN_00872	ribZ	Riboflavin_transporter_RibZ	12.5953	28.6392	20.6172	11.3448	25.8867	71.9519	48.9193	32.573	2.37274	1.24655	0.0230187	0.056498	no
PO908_04285	NHDLJKDN_00873		Putative_two_component_membrane_permease_complex_subunit_SMU_746c	100.767	127.52	114.143	18.9172	53.3818	103.818	78.5998	35.6635	0.688605	-0.538251	0.130617	0.224441	no
PO908_04290	NHDLJKDN_00874		Putative_two_component_membrane_permease_complex_subunit_SMU_747c	78.2641	87.9071	83.0856	6.81868	41.77	89.1229	65.4464	33.4836	0.787699	-0.344284	0.345063	0.472383	no
PO908_04295	NHDLJKDN_00875		hypothetical_protein	65.7613	59.2335	62.4974	4.6159	24.2921	76.309	50.3006	36.7816	0.804842	-0.313222	0.633246	0.735359	no
PO908_04300	NHDLJKDN_00876	yhgF	Protein_YhgF	204.004	199.233	201.618	3.37374	95.6625	160.462	128.062	45.8201	0.635171	-0.654782	0.0238451	0.0581887	no
PO908_04310	NHDLJKDN_00877		hypothetical_protein	453.041	389.391	421.216	45.0072	1159.07	1043.16	1101.12	81.9605	2.61414	1.38634	7.24277e-05	0.000369048	yes
PO908_04315	NHDLJKDN_00878		hypothetical_protein	64.1638	80.365	72.2644	11.456	226.635	229.86	228.248	2.2801	3.15851	1.65924	3.80872e-07	2.73331e-06	yes
PO908_04320	NHDLJKDN_00879	hprK	HPr_kinase_phosphorylase	208.726	196.817	202.771	8.42159	227.537	260.284	243.911	23.1554	1.20288	0.266498	0.37408	0.500543	no
PO908_04325	NHDLJKDN_00880	lgt	Phosphatidylglycerol__prolipoprotein_diacylglyceryl_transferase	154.931	143.372	149.151	8.17285	140.88	202.116	171.498	43.3007	1.14982	0.201413	0.57484	0.685971	no
PO908_04330	NHDLJKDN_00881		hypothetical_protein	32.8934	38.0674	35.4804	3.65859	41.0286	88.6723	64.8505	33.6891	1.82778	0.870094	0.129952	0.223483	no
PO908_04335	NHDLJKDN_00882		hypothetical_protein	230.216	206.54	218.378	16.7415	188.461	216.499	202.48	19.8264	0.927201	-0.109046	0.747404	0.821619	no
PO908_04340	NHDLJKDN_00883		hypothetical_protein	46.3598	62.9821	54.6709	11.7538	39.3927	83.4403	61.4165	31.1464	1.12339	0.167853	0.795114	0.856066	no
PO908_04345	NHDLJKDN_00884	rlhA	23S_rRNA_5_hydroxycytidine_synthase	723.172	900.219	811.696	125.192	191.875	255.127	223.501	44.7254	0.275351	-1.86066	2.44101e-14	5.16598e-13	yes
PO908_04350	NHDLJKDN_00885		hypothetical_protein	617.609	838.7	728.155	156.335	237.032	327.407	282.219	63.9043	0.387582	-1.36743	2.78455e-08	2.43678e-07	yes
PO908_04355	NHDLJKDN_00886	rnj2	Ribonuclease_J_2	281.824	307.831	294.828	18.3896	186.799	250.041	218.42	44.7188	0.740838	-0.432771	0.0902065	0.165565	no
PO908_04360	NHDLJKDN_00887	axe1-6A	Carbohydrate_acetyl_esterase_feruloyl_esterase	155.266	177.475	166.371	15.7043	186.779	242.991	214.885	39.7481	1.2916	0.369164	0.176091	0.284434	no
PO908_04365	NHDLJKDN_00888		hypothetical_protein	163.649	202.34	182.994	27.3582	180.214	221.829	201.022	29.4261	1.09851	0.135551	0.582443	0.693847	no
PO908_04370	NHDLJKDN_00889		hypothetical_protein	13.0956	26.0533	19.5744	9.16249	28.0648	77.9962	53.0305	35.3068	2.70917	1.43785	0.0430536	0.0930138	no
PO908_04375	NHDLJKDN_00890	yheS_1	putative_ABC_transporter_ATP_binding_protein_YheS	92.3897	110.534	101.462	12.8302	87.3655	153.683	120.524	46.8934	1.18787	0.248381	0.442996	0.564409	no
PO908_04380	NHDLJKDN_00891		hypothetical_protein	27.2209	31.5188	29.3699	3.03907	44.6487	92.9128	68.7808	34.1279	2.34188	1.22767	0.0597824	0.120847	no
PO908_04385	NHDLJKDN_00892	gatD	Lipid_II_isoglutaminyl_synthase__glutamine_hydrolyzing__subunit_GatD	105.484	102.269	103.876	2.27361	119.19	161.179	140.184	29.6903	1.34953	0.43246	0.194775	0.308604	no
PO908_04390	NHDLJKDN_00893	murT	Lipid_II_isoglutaminyl_synthase__glutamine_hydrolyzing__subunit_MurT	144.626	145.49	145.058	0.61054	98.8567	145.487	122.172	32.9723	0.842225	-0.247722	0.376395	0.502667	no
PO908_04395	NHDLJKDN_00894	cdaA	Cyclic_di_AMP_synthase_CdaA	193.625	208.62	201.122	10.6029	87.0054	146.25	116.628	41.8924	0.579885	-0.786162	0.0108368	0.0304135	yes
PO908_04400	NHDLJKDN_00895		hypothetical_protein	131.388	146.987	139.187	11.0304	97.7098	138.281	117.995	28.6881	0.847745	-0.238298	0.435577	0.556272	no
PO908_04405	NHDLJKDN_00896	glmM	Phosphoglucosamine_mutase	276.804	288.013	282.409	7.92621	176.423	221.89	199.156	32.1495	0.705206	-0.503883	0.0608335	0.122494	no
PO908_04410	NHDLJKDN_00897	serB	Phosphoserine_phosphatase	52.9374	66.7921	59.8647	9.79674	74.5983	120.769	97.6834	32.6473	1.63174	0.706408	0.0555698	0.114224	no
PO908_04415	NHDLJKDN_00898	glxK	Glycerate_kinase	27.6299	39.8704	33.7501	8.65538	40.536	93.7458	67.1409	37.6251	1.98935	0.992298	0.0271547	0.0649099	no
PO908_04420	NHDLJKDN_00899		hypothetical_protein	178.629	155.906	167.268	16.0678	87.4172	141.081	114.249	37.9462	0.683032	-0.549976	0.125269	0.216687	no
PO908_04425	NHDLJKDN_00900		hypothetical_protein	321.623	446.118	383.871	88.0314	240.741	247.84	244.291	5.0201	0.636388	-0.652022	0.0824689	0.154517	no
PO908_04430	NHDLJKDN_00901		hypothetical_protein	503.46	734.609	619.034	163.447	385.934	459.888	422.911	52.2939	0.683179	-0.549665	0.0581846	0.118193	no
PO908_04435	NHDLJKDN_00902	cmk	Cytidylate_kinase	348.539	521.864	435.201	122.559	261.465	357.688	309.576	68.0401	0.71134	-0.491388	0.0860998	0.159438	no
NA	NHDLJKDN_00903		L20_leader	471.297	306.466	388.882	116.553	58.7028	126.134	92.4182	47.6809	0.237651	-2.07308	9.6368e-05	0.000473619	yes
PO908_04440	NHDLJKDN_00904	infC	Translation_initiation_factor_IF_3	886.987	870.47	878.729	11.6793	202.722	250.517	226.619	33.7961	0.257894	-1.95515	3.23119e-12	5.03872e-11	yes
PO908_04445	NHDLJKDN_00905	rpmI	50S_ribosomal_protein_L35	1253.06	1316.06	1284.56	44.5492	309.285	352.381	330.833	30.4732	0.257545	-1.9571	3.27103e-11	4.29374e-10	yes
PO908_04450	NHDLJKDN_00906	rplT	50S_ribosomal_protein_L20	728.318	731.571	729.944	2.30064	222.436	270.893	246.665	34.2646	0.337922	-1.56524	9.04739e-08	7.27435e-07	yes
PO908_04455	NHDLJKDN_00907	gloA	Lactoylglutathione_lyase	199.066	231.865	215.466	23.1925	167.816	222.273	195.045	38.5072	0.905224	-0.143654	0.663704	0.760089	no
PO908_04460	NHDLJKDN_00908	pgdA	Peptidoglycan_N_acetylglucosamine_deacetylase	44.0078	50.8724	47.4401	4.854	32.0984	80.379	56.2387	34.1396	1.18547	0.245456	0.651154	0.750275	no
PO908_04465	NHDLJKDN_00909	yfmL	putative_ATP_dependent_RNA_helicase_YfmL	19.7185	37.494	28.6063	12.5692	37.8595	88.193	63.0262	35.5911	2.20323	1.13962	0.0176903	0.0456908	yes
PO908_04470	NHDLJKDN_00910	iolU_1	scyllo_inositol_2_dehydrogenase__NADP_____IolU	27.7923	46.2536	37.023	13.0541	40.865	83.9032	62.3841	30.4326	1.68501	0.752758	0.0854867	0.158563	no
PO908_04475	NHDLJKDN_00911	udk_1	Uridine_kinase	208.576	217.018	212.797	5.96922	34.9488	83.2695	59.1091	34.1679	0.277773	-1.84802	5.57096e-06	3.52261e-05	yes
PO908_04480	NHDLJKDN_00912		hypothetical_protein	18.5749	28.9035	23.7392	7.30342	17.6535	65.8514	41.7525	34.081	1.7588	0.814591	0.246215	0.363193	no
PO908_04485	NHDLJKDN_00913	pepT	Peptidase_T	161.724	176.813	169.268	10.6691	78.8312	128.816	103.824	35.3446	0.613367	-0.705178	0.0167811	0.0437237	yes
PO908_04490	NHDLJKDN_00914	yidA_2	Sugar_phosphatase_YidA	32.3176	41.2882	36.8029	6.34313	44.2916	91.1057	67.6987	33.1025	1.83949	0.879307	0.0477582	0.101799	no
PO908_04495	NHDLJKDN_00915	lepA	Elongation_factor_4	155.443	150.29	152.866	3.64386	107.677	170.849	139.263	44.6693	0.91101	-0.13446	0.597071	0.70439	no
PO908_04500	NHDLJKDN_00916		hypothetical_protein	18.2373	28.2247	23.231	7.06215	29.9115	79.1402	54.5258	34.8099	2.34712	1.23089	0.0324128	0.0746105	no
PO908_04505	NHDLJKDN_00917	murB	UDP_N_acetylenolpyruvoylglucosamine_reductase	161.332	169.029	165.181	5.44275	104.075	174.378	139.226	49.7112	0.842875	-0.24661	0.398548	0.52382	no
PO908_04510	NHDLJKDN_00918	potA	Spermidine_putrescine_import_ATP_binding_protein_PotA	126.348	143.067	134.707	11.8223	137.867	194.996	166.432	40.3961	1.23551	0.305104	0.272873	0.390841	no
PO908_04515	NHDLJKDN_00919	potB	Spermidine_putrescine_transport_system_permease_protein_PotB	87.278	105.761	96.5195	13.0694	99.5002	152.572	126.036	37.5272	1.30581	0.384943	0.224922	0.343512	no
PO908_04520	NHDLJKDN_00920	ydcV	Inner_membrane_ABC_transporter_permease_protein_YdcV	60.5569	75.4128	67.9849	10.5047	66.2969	118.572	92.4346	36.9643	1.35964	0.44322	0.242881	0.359297	no
PO908_04525	NHDLJKDN_00921	potD	Spermidine_putrescine_binding_periplasmic_protein	116.616	121.791	119.204	3.65927	89.5491	152.798	121.173	44.7234	1.01652	0.0236434	0.997621	0.999549	no
PO908_04530	NHDLJKDN_00922		hypothetical_protein	558.259	502.342	530.3	39.539	513.797	356.731	435.264	111.062	0.820787	-0.28492	0.546855	0.659789	no
PO908_04535	NHDLJKDN_00923	ppdK	Pyruvate__phosphate_dikinase	1.6753	15.847	8.76113	10.0209	18.4294	66.0972	42.2633	33.7062	4.82395	2.27022	0.00463482	0.0150432	yes
PO908_04540	NHDLJKDN_00924	ccpN	Transcriptional_repressor_CcpN	38.441	45.8727	42.1568	5.255	38.5355	87.4295	62.9825	34.5733	1.494	0.579185	0.261052	0.379147	no
PO908_04545	NHDLJKDN_00925	yqfL	Putative_pyruvate__phosphate_dikinase_regulatory_protein	12.2241	21.3308	16.7774	6.43939	21.0775	71.1364	46.1069	35.397	2.74815	1.45846	0.0225684	0.0557888	no
PO908_04550	NHDLJKDN_00926	fbp	Fructose_1_6_bisphosphatase_class_3	41.289	46.9055	44.0973	3.97149	52.501	104.773	78.637	36.9618	1.78326	0.834518	0.0238478	0.0581887	no
PO908_04555	NHDLJKDN_00927	iscS_1	Cysteine_desulfurase_IscS	62.8682	70.248	66.5581	5.21831	50.3595	111.632	80.9958	43.3263	1.21692	0.283232	0.542892	0.655771	no
PO908_04560	NHDLJKDN_00928	thiI	putative_tRNA_sulfurtransferase	98.721	96.6843	97.7026	1.44017	100.211	149.068	124.64	34.5471	1.27571	0.351297	0.286658	0.408611	no
NA	NHDLJKDN_00929		L21_leader	14478.9	17808.7	16143.8	2354.51	3410.04	3880.34	3645.19	332.552	0.225795	-2.14691	6.54361e-18	1.93878e-16	yes
PO908_04565	NHDLJKDN_00930	rplU	50S_ribosomal_protein_L21	9544.64	10048	9796.34	355.95	1275.51	1639.16	1457.33	257.139	0.148763	-2.74891	1.39261e-28	9.02585e-27	yes
PO908_04570	NHDLJKDN_00931		hypothetical_protein	11485.9	12691.2	12088.5	852.325	1620.39	1816.43	1718.41	138.625	0.142152	-2.81449	3.08047e-29	2.12963e-27	yes
PO908_04575	NHDLJKDN_00932	rpmA	50S_ribosomal_protein_L27	2848.16	3338.69	3093.42	346.86	560.888	798.032	679.46	167.686	0.219647	-2.18674	1.16257e-18	3.70948e-17	yes
PO908_04580	NHDLJKDN_00933		hypothetical_protein	262.474	355.703	309.089	65.923	705.853	847.124	776.488	99.8937	2.51219	1.32894	5.87221e-09	5.63841e-08	yes
PO908_04585	NHDLJKDN_00934	glpE_2	Thiosulfate_sulfurtransferase_GlpE	173.733	186.469	180.101	9.00566	61.2327	110.768	86.0002	35.0266	0.477511	-1.06639	0.00876615	0.025571	yes
PO908_04590	NHDLJKDN_00935	cdr	Coenzyme_A_disulfide_reductase	108.809	119.609	114.209	7.63646	53.0339	108.414	80.7238	39.1595	0.706807	-0.500611	0.125533	0.216963	no
PO908_04595	NHDLJKDN_00936		Sulfurtransferase	178.196	198.512	188.354	14.3653	82.4722	145.902	114.187	44.8518	0.606238	-0.722043	0.0626939	0.125146	no
PO908_04600	NHDLJKDN_00937	proX_2	Prolyl_tRNA_editing_protein_ProX	40.6451	56.08	48.3625	10.9141	49.9923	96.1614	73.0768	32.6465	1.51102	0.595525	0.207116	0.324195	no
PO908_04605	NHDLJKDN_00938		hypothetical_protein	155.806	185.232	170.519	20.8075	46.0832	104.029	75.0562	40.974	0.440164	-1.18389	0.0121274	0.0334575	yes
PO908_04610	NHDLJKDN_00939		hypothetical_protein	66.8687	90.1011	78.4849	16.4278	66.2678	105.984	86.1259	28.0835	1.09736	0.134031	0.73502	0.813047	no
PO908_04615	NHDLJKDN_00940		hypothetical_protein	191.915	224.967	208.441	23.371	125.091	193.18	159.135	48.146	0.763454	-0.389387	0.167945	0.27405	no
PO908_04620	NHDLJKDN_00941	lspA	Lipoprotein_signal_peptidase	177.874	224.122	200.998	32.7023	208.31	212.938	210.624	3.2728	1.04789	0.0674902	0.745026	0.820551	no
PO908_04625	NHDLJKDN_00942	rluD	Ribosomal_large_subunit_pseudouridine_synthase_D	107.718	142.626	125.172	24.6844	141.694	172.916	157.305	22.077	1.25671	0.329651	0.212815	0.329879	no
PO908_04630	NHDLJKDN_00943		hypothetical_protein	46.9767	79.0386	63.0077	22.6712	37.1296	83.0229	60.0762	32.4514	0.953475	-0.0687324	0.862096	0.905768	no
PO908_04635	NHDLJKDN_00944		hypothetical_protein	544.815	1039.4	792.109	349.727	308.172	340.209	324.19	22.6531	0.409275	-1.28886	0.000280152	0.00124686	yes
PO908_04640	NHDLJKDN_00945		hypothetical_protein	59.5827	111.152	85.3676	36.4653	53.4035	99.1809	76.2922	32.3695	0.893691	-0.162153	0.734253	0.813047	no
PO908_04645	NHDLJKDN_00946		hypothetical_protein	29.0485	48.6436	38.846	13.8558	29.6089	75.5901	52.5995	32.5136	1.35405	0.437281	0.409973	0.533427	no
PO908_04650	NHDLJKDN_00947		hypothetical_protein	186.744	224.75	205.747	26.8745	96.9143	143.585	120.25	33.0013	0.584454	-0.774838	0.0388724	0.0862156	no
PO908_04655	NHDLJKDN_00948	eriC	Chloride_fluoride_channel_protein	39.1868	52.5524	45.8696	9.45091	35.2978	83.2051	59.2514	33.8756	1.29174	0.369311	0.430334	0.551306	no
PO908_04660	NHDLJKDN_00949	thyA	Thymidylate_synthase	142.337	164.537	153.437	15.6976	48.5006	99.402	73.9513	35.9927	0.481966	-1.053	0.00346095	0.0117288	yes
PO908_04665	NHDLJKDN_00950	dhfR	Dihydrofolate_reductase	552.032	588.783	570.407	25.9871	141.678	227.266	184.472	60.5201	0.323404	-1.62859	2.95237e-08	2.57278e-07	yes
PO908_04670	NHDLJKDN_00951		hypothetical_protein	59.9727	64.6016	62.2871	3.2731	30.2713	81.9264	56.0989	36.5256	0.900649	-0.150963	0.776815	0.844842	no
PO908_04675	NHDLJKDN_00952	clpX	ATP_dependent_Clp_protease_ATP_binding_subunit_ClpX	234.994	281.091	258.043	32.5955	88.5494	138.116	113.333	35.0489	0.439201	-1.18705	1.65213e-05	9.65214e-05	yes
PO908_04680	NHDLJKDN_00953	engB	putative_GTP_binding_protein_EngB	377.706	464.03	420.868	61.0399	129.481	185.94	157.71	39.9225	0.374726	-1.41609	2.8091e-07	2.05868e-06	yes
PO908_04685	NHDLJKDN_00954		hypothetical_protein	63.7876	104.347	84.0675	28.68	96.5326	130.171	113.352	23.7859	1.34834	0.431187	0.181254	0.291264	no
PO908_04690	NHDLJKDN_00955		putative_ABC_transporter_ATP_binding_protein	14.9392	28.7842	21.8617	9.78988	27.3459	74.6777	51.0118	33.4686	2.33339	1.22243	0.013412	0.0363683	yes
PO908_04695	NHDLJKDN_00956		putative_ABC_transporter_ATP_binding_protein	22.3845	36.1944	29.2894	9.76508	34.4417	85.4382	59.9399	36.06	2.04647	1.03314	0.0216147	0.0540108	no
PO908_04700	NHDLJKDN_00957	yheS_2	putative_ABC_transporter_ATP_binding_protein_YheS	2.32012	16.782	9.55108	10.2261	29.2377	76.3196	52.7786	33.2919	5.52593	2.46622	0.000877367	0.00342685	yes
NA	NHDLJKDN_00958		hypothetical_protein	6.48319	16.1044	11.2938	6.80324	18.9401	67.2419	43.091	34.1545	3.81545	1.93185	0.0641196	0.127014	no
PO908_04705	NHDLJKDN_00959	glnQ_1	Glutamine_transport_ATP_binding_protein_GlnQ	928.141	251.931	590.036	478.153	386.666	455.282	420.974	48.5191	0.713472	-0.487072	0.328383	0.453741	no
PO908_04710	NHDLJKDN_00960	mltF_2	Membrane_bound_lytic_murein_transglycosylase_F	512.118	113.494	312.806	281.87	228.567	284.608	256.587	39.6267	0.820276	-0.285819	0.534231	0.64833	no
PO908_04715	NHDLJKDN_00961		hypothetical_protein	30.6321	33.9071	32.2696	2.31576	29.3522	75.5064	52.4293	32.6359	1.62473	0.700197	0.18863	0.300014	no
PO908_04720	NHDLJKDN_00962	uvrB	UvrABC_system_protein_B	69.2104	71.9379	70.5741	1.92859	87.0685	138.095	112.582	36.081	1.59522	0.673759	0.029176	0.068709	no
PO908_04725	NHDLJKDN_00963		hypothetical_protein	51.5243	60.9421	56.2332	6.65934	78.733	139.271	109.002	42.8069	1.93839	0.954861	0.01792	0.0460545	yes
PO908_04730	NHDLJKDN_00964	ecsA_2	ABC_type_transporter_ATP_binding_protein_EcsA	28.2067	39.7879	33.9973	8.18917	53.5221	103.054	78.2879	35.0241	2.30277	1.20337	0.00486596	0.0156223	yes
PO908_04735	NHDLJKDN_00965		hypothetical_protein	13.2534	25.6436	19.4485	8.76117	33.5963	83.3942	58.4952	35.2125	3.0077	1.58866	0.000883789	0.00344545	yes
PO908_04740	NHDLJKDN_00966	hemW	Heme_chaperone_HemW	103.014	103.631	103.322	0.435997	101.876	166.68	134.278	45.8232	1.2996	0.378071	0.270759	0.389698	no
PO908_04745	NHDLJKDN_00967		hypothetical_protein	76.5758	92.185	84.3804	11.0374	110.199	160.303	135.251	35.4292	1.60287	0.68066	0.0311032	0.0718353	no
PO908_04750	NHDLJKDN_00968	yutF	Acid_sugar_phosphatase	208.73	246.135	227.432	26.4489	290.402	329.609	310.005	27.7234	1.36307	0.446856	0.0843966	0.156985	no
PO908_04755	NHDLJKDN_00969		hypothetical_protein	26.6046	34.6267	30.6156	5.67247	32.2234	83.1403	57.6819	36.0037	1.88407	0.91385	0.101184	0.182009	no
PO908_04760	NHDLJKDN_00970		hypothetical_protein	90.9815	117.21	104.096	18.5461	80.2715	132.133	106.202	36.6715	1.02024	0.0289051	0.937552	0.959765	no
PO908_04765	NHDLJKDN_00971	ndk	Nucleoside_diphosphate_kinase	95.1412	108.901	102.021	9.72931	91.5838	155.427	123.505	45.144	1.21059	0.275711	0.499524	0.616946	no
PO908_04770	NHDLJKDN_00972	yvcJ	Nucleotide_binding_protein_YvcJ	98.4054	98.2847	98.345	0.0853513	125.008	178.468	151.738	37.8019	1.54292	0.62566	0.0518109	0.109014	no
PO908_04775	NHDLJKDN_00973		Putative_gluconeogenesis_factor	165.707	162.35	164.028	2.37381	233.329	275.519	254.424	29.8329	1.5511	0.633292	0.0301105	0.0703135	no
PO908_04780	NHDLJKDN_00974	whiA	putative_cell_division_protein_WhiA	97.1707	100.524	98.8475	2.37126	121.164	194.281	157.723	51.7014	1.59562	0.674113	0.0413942	0.0903288	no
NA	NHDLJKDN_00975		PyrR	826.206	621.356	723.781	144.851	445.149	312.714	378.931	93.6459	0.523544	-0.933618	0.0519081	0.109075	no
PO908_04785	NHDLJKDN_00976	pyrR	Bifunctional_protein_PyrR	322.781	271.264	297.022	36.4277	398.573	223.977	311.275	123.458	1.04798	0.0676168	0.789814	0.852594	no
PO908_04790	NHDLJKDN_00977	pyrP	Uracil_permease	36.9377	44.4219	40.6798	5.29217	85.129	100.834	92.9814	11.1049	2.28569	1.19263	9.01137e-05	0.00044499	yes
PO908_04795	NHDLJKDN_00978	pyrB	Aspartate_carbamoyltransferase	109.103	155.975	132.539	33.1431	548.117	298.052	423.085	176.823	3.19216	1.67453	4.75102e-05	0.000254843	yes
PO908_04800	NHDLJKDN_00979	carA	Carbamoyl_phosphate_synthase_small_chain	77.1076	117.594	97.3507	28.628	419.14	300.63	359.885	83.7997	3.69679	1.88627	1.25194e-07	9.79823e-07	yes
PO908_04805	NHDLJKDN_00980	carB	Carbamoyl_phosphate_synthase_large_chain	42.1038	65.2699	53.6868	16.3809	216.725	184.154	200.44	23.0312	3.7335	1.90053	1.3954e-09	1.48414e-08	yes
PO908_04810	NHDLJKDN_00981	naiP	Putative_niacin_nicotinamide_transporter_NaiP	40.4497	48.1393	44.2945	5.43736	121.65	120.247	120.948	0.992378	2.73055	1.44919	4.41322e-06	2.86032e-05	yes
PO908_04820	NHDLJKDN_00982		hypothetical_protein	30.9896	50.0255	40.5076	13.4605	34.8591	81.0473	57.9532	32.66	1.43068	0.516697	0.313652	0.438057	no
PO908_04825	NHDLJKDN_00983		hypothetical_protein	10.0092	25.9585	17.9838	11.2779	23.5899	71.5863	47.5881	33.9386	2.64616	1.4039	0.0331488	0.0757165	no
PO908_04830	NHDLJKDN_00984		hypothetical_protein	16.9985	35.0071	26.0028	12.734	33.42	81.2449	57.3325	33.8173	2.20486	1.14069	0.0669275	0.131322	no
PO908_04835	NHDLJKDN_00985		hypothetical_protein	25.2155	48.0856	36.6505	16.1716	39.2383	87.4233	63.3308	34.0719	1.72796	0.789073	0.225705	0.343959	no
PO908_04840	NHDLJKDN_00986	hdfR	HTH_type_transcriptional_regulator_HdfR	68.6588	93.3339	80.9963	17.4479	36.8544	87.5213	62.1879	35.8269	0.767786	-0.381224	0.339589	0.465504	no
NA	NHDLJKDN_00987		PyrR	28.2846	35.2375	31.761	4.91642	27.8872	73.428	50.6576	32.2022	1.59496	0.673521	0.504231	0.621006	no
PO908_04845	NHDLJKDN_00988	pyrK	Dihydroorotate_dehydrogenase_B__NAD______electron_transfer_subunit	23.2041	29.1644	26.1842	4.2146	35.348	77.7382	56.5431	29.9744	2.15943	1.11065	0.0226923	0.0558953	no
PO908_04850	NHDLJKDN_00989	pyrDB	Dihydroorotate_dehydrogenase_B__NAD______catalytic_subunit	21.0756	29.7522	25.4139	6.13523	43.6534	83.6599	63.6566	28.2889	2.5048	1.32469	0.00184767	0.0066994	yes
NA	NHDLJKDN_00990		PyrR	78.9142	55.9235	67.4189	16.2569	37.5889	83.7926	60.6908	32.671	0.900205	-0.151675	0.790109	0.852594	no
PO908_04855	NHDLJKDN_00991	pyrF	Orotidine_5__phosphate_decarboxylase	90.3217	94.7101	92.5159	3.10303	105.252	122.069	113.66	11.8914	1.22855	0.296954	0.360005	0.487051	no
PO908_04860	NHDLJKDN_00992		hypothetical_protein	77.1539	63.546	70.35	9.62222	78.1677	101.886	90.0268	16.7714	1.2797	0.355805	0.482245	0.602878	no
PO908_04865	NHDLJKDN_00993	pyrE	Orotate_phosphoribosyltransferase	174.33	186.598	180.464	8.67476	236.388	196.844	216.616	27.962	1.20033	0.263426	0.392182	0.51778	no
PO908_04870	NHDLJKDN_00994		hypothetical_protein	136.316	146.701	141.509	7.34338	193.047	167.238	180.143	18.2495	1.27302	0.34825	0.304003	0.428838	no
PO908_04875	NHDLJKDN_00995		hypothetical_protein	27.0642	39.5749	33.3195	8.84642	62.4239	96.626	79.525	24.1845	2.38674	1.25504	0.000111325	0.000534464	yes
PO908_04880	NHDLJKDN_00996		hypothetical_protein	15.1988	29.5137	22.3563	10.1222	46.9003	81.5653	64.2328	24.5118	2.87315	1.52263	0.0291143	0.0686952	no
PO908_04885	NHDLJKDN_00997		PhoH_like_protein	150.538	146.825	148.681	2.62579	172.33	211.737	192.033	27.8653	1.29158	0.369132	0.213472	0.330158	no
PO908_04890	NHDLJKDN_00998		hypothetical_protein	132.498	134.464	133.481	1.39027	154.16	193.366	173.763	27.7232	1.30178	0.380486	0.250064	0.366312	no
PO908_04895	NHDLJKDN_00999		hypothetical_protein	151.057	153.018	152.038	1.38671	184.075	224.948	204.511	28.9019	1.34513	0.427751	0.22664	0.344865	no
PO908_04900	NHDLJKDN_01000	ald	Alanine_dehydrogenase	19.812	29.6427	24.7273	6.95141	101.591	158.435	130.013	40.1953	5.25786	2.39448	4.02792e-13	7.26427e-12	yes
PO908_04905	NHDLJKDN_01001		hypothetical_protein	97.148	109.629	103.389	8.82573	70.7805	113.247	92.0136	30.0281	0.889977	-0.16816	0.618475	0.721845	no
PO908_04910	NHDLJKDN_01002		tRNA_Thr	18.1873	28.0688	23.128	6.9873	28.1755	75.1021	51.6388	33.1821	2.23274	1.15881	0.336755	0.462537	no
NA	NHDLJKDN_01003		hypothetical_protein	7.02211	20.2706	13.6464	9.3681	21.7885	66.1714	43.9799	31.3834	3.22283	1.68833	0.0687885	0.134338	no
NA	NHDLJKDN_01004	urdA_1	Urocanate_reductase	17.382	31.9174	24.6497	10.2781	23.193	74.8957	49.0443	36.5594	1.98965	0.992518	0.241977	0.358705	no
PO908_04920	NHDLJKDN_01005	yheI_1	putative_multidrug_resistance_ABC_transporter_ATP_binding_permease_protein_YheI	26.3181	32.7026	29.5104	4.51456	176.181	236.692	206.437	42.7873	6.99539	2.80641	1.07136e-26	6.17222e-25	yes
PO908_04925	NHDLJKDN_01006	yheH_1	putative_multidrug_resistance_ABC_transporter_ATP_binding_permease_protein_YheH	12.987	24.202	18.5945	7.93024	120.383	175.457	147.92	38.9436	7.95504	2.99187	3.21925e-19	1.07689e-17	yes
PO908_04930	NHDLJKDN_01007	ybeY	Endoribonuclease_YbeY	528.013	489.055	508.534	27.5475	467.466	557.854	512.66	63.9134	1.00811	0.0116591	0.975677	0.986137	no
PO908_04935	NHDLJKDN_01008	dgkA	Undecaprenol_kinase	75.9796	71.5471	73.7633	3.13429	98.1264	149.072	123.599	36.0236	1.67561	0.74469	0.0785311	0.148879	no
PO908_04940	NHDLJKDN_01009	era	GTPase_Era	127.604	137.895	132.749	7.2774	200.443	268.359	234.401	48.0239	1.76574	0.820274	0.00357281	0.0120881	yes
PO908_04945*	NHDLJKDN_01010	menH_1	2_succinyl_6_hydroxy_2__4_cyclohexadiene_1_carboxylate_synthase	202.713	214.696	208.704	8.47383	343.749	391.733	367.741	33.9299	1.76202	0.817228	0.0182494	0.0467274	yes
PO908_04945*	NHDLJKDN_01011		hypothetical_protein	136.16	159.251	147.705	16.3282	277.135	297.86	287.497	14.6547	1.94642	0.960826	0.00449183	0.0146709	yes
PO908_04950	NHDLJKDN_01012		hypothetical_protein	42.6905	57.8298	50.2601	10.7052	93.1702	160.313	126.742	47.477	2.52171	1.3344	0.000895836	0.00347933	yes
PO908_04955	NHDLJKDN_01013		hypothetical_protein	68.341	98.1873	83.2642	21.1045	184.712	249.012	216.862	45.4669	2.60451	1.38101	1.10979e-05	6.67163e-05	yes
PO908_04960	NHDLJKDN_01014		Aminoglycoside_N_6___acetyltransferase_type_1	73.1275	102.861	87.9943	21.0247	193.298	244.436	218.867	36.1604	2.48729	1.31457	3.75759e-05	0.000204634	yes
PO908_04965	NHDLJKDN_01015	mutM	Formamidopyrimidine_DNA_glycosylase	82.2757	109.063	95.6695	18.9416	172.291	232.704	202.497	42.7182	2.11663	1.08177	0.000121203	0.000576546	yes
PO908_04970	NHDLJKDN_01016	coaE	Dephospho_CoA_kinase	91.0309	120.891	105.961	21.1145	163.5	234.642	199.071	50.3049	1.87871	0.909745	0.00277169	0.0097043	yes
PO908_04975	NHDLJKDN_01017	sbnD	Staphyloferrin_B_transporter	48.3787	68.8159	58.5973	14.4513	70.4693	127.557	99.0131	40.3671	1.68972	0.756785	0.0328249	0.0751421	no
PO908_04985	NHDLJKDN_01018		hypothetical_protein	671.821	983.89	827.856	220.667	200.15	235.35	217.75	24.8902	0.263029	-1.92671	2.73513e-10	3.25364e-09	yes
PO908_04990	NHDLJKDN_01019	rnr	Ribonuclease_R	192.386	325.648	259.017	94.2303	219.158	240.605	229.882	15.1652	0.887516	-0.172154	0.684563	0.776985	no
PO908_04995	NHDLJKDN_01020	smpB	SsrA_binding_protein	199.509	355.232	277.37	110.113	246.06	277.899	261.98	22.5135	0.944513	-0.0823581	0.937201	0.959765	no
PO908_05000*	NHDLJKDN_01021		IS3_family_transposase_ISSpl1	27.566	38.9588	33.2624	8.05592	25.7578	72.0333	48.8955	32.7218	1.46999	0.55581	0.329798	0.454829	no
PO908_05000*	NHDLJKDN_01022		hypothetical_protein	15.7829	29.2406	22.5118	9.516	20.9672	67.2318	44.0995	32.714	1.95895	0.970084	0.160193	0.264522	no
PO908_05005	NHDLJKDN_01023	ComEA	ComEA family DNA-binding protein	4.32778	20.1389	12.2333	11.1801	713.019	800.101	756.56	61.5764	61.8441	5.95057	1.67036e-29	1.19459e-27	yes
PO908_05010	NHDLJKDN_01024	comEC	ComE operon protein	2.39821	17.6631	10.0307	10.7939	292.673	397.777	345.225	74.3197	34.417	5.10505	1.61022e-16	4.12296e-15	yes
PO908_05015	NHDLJKDN_01025		hypothetical_protein	1.66315	16.6426	9.15287	10.5921	158.665	213.109	185.887	38.4975	20.3092	4.34406	6.35825e-09	6.04651e-08	yes
NA	NHDLJKDN_01026		hypothetical_protein	1.92881	14.3972	8.16301	8.81649	17.3359	64.3538	40.8449	33.2467	5.00365	2.32298	0.0706637	0.137354	no
PO908_05020	NHDLJKDN_01027	iolU_2	scyllo_inositol_2_dehydrogenase__NADP_____IolU	181.916	195.642	188.779	9.70549	287.068	294.273	290.67	5.09498	1.53974	0.622683	0.0268765	0.0644415	no
PO908_05025	NHDLJKDN_01028	ung	Uracil_DNA_glycosylase	48.7606	56.4536	52.6071	5.43983	80.3786	136.106	108.242	39.4054	2.05756	1.04094	0.00613306	0.0188834	yes
PO908_05030	NHDLJKDN_01029	mutX	8_oxo_dGTP_diphosphatase	223.351	242.155	232.753	13.2967	324.302	356.795	340.548	22.976	1.46313	0.54906	0.0585848	0.118773	no
PO908_05035	NHDLJKDN_01030	pyrC	Dihydroorotase	105.566	115.606	110.586	7.09971	184.544	256.537	220.54	50.907	1.99428	0.995871	0.000275102	0.00122701	yes
PO908_05040	NHDLJKDN_01031	metK	S_adenosylmethionine_synthase	273.592	291.779	282.685	12.8606	168.552	252.781	210.666	59.5591	0.745232	-0.424239	0.11364	0.201616	no
PO908_05045	NHDLJKDN_01032	murA1_2	UDP_N_acetylglucosamine_1_carboxyvinyltransferase	401.492	512.891	457.191	78.7708	375.031	441.517	408.274	47.0128	0.893003	-0.163262	0.572657	0.684548	no
PO908_05050	NHDLJKDN_01033		hypothetical_protein	182.632	200.36	191.496	12.5349	223.729	303.146	263.438	56.156	1.37568	0.460147	0.115096	0.203329	no
PO908_05055	NHDLJKDN_01034	IMPDH_2	Inosine_5__monophosphate_dehydrogenase	121.613	154.384	137.998	23.1727	184.733	261.09	222.911	53.992	1.61532	0.691818	0.00759711	0.0226711	yes
PO908_05060	NHDLJKDN_01035	map	Methionine_aminopeptidase_1	327.549	376.204	351.876	34.404	347.099	424.291	385.695	54.583	1.09611	0.132393	0.569618	0.681701	no
PO908_05065	NHDLJKDN_01036		hypothetical_protein	80.8709	106.664	93.7672	18.2382	98.8685	142.136	120.502	30.5948	1.28512	0.361905	0.219444	0.337739	no
PO908_05070	NHDLJKDN_01037		hypothetical_protein	126.258	669.365	397.811	384.035	84.7296	132.286	108.508	33.6272	0.272761	-1.87429	0.00336625	0.0114829	yes
PO908_05075	NHDLJKDN_01038		hypothetical_protein	155.106	849.859	502.482	491.264	175.382	235.515	205.448	42.5202	0.408867	-1.2903	0.0430992	0.0930154	no
PO908_05080	NHDLJKDN_01039		hypothetical_protein	17.7197	27.3563	22.538	6.81412	24.048	71.6939	47.8709	33.6907	2.12401	1.08679	0.113983	0.20188	no
NA	NHDLJKDN_01040		preQ1_II	61.3228	105.07	83.1963	30.9338	35.2936	91.7039	63.4988	39.8881	0.76324	-0.389792	0.609227	0.71548	no
PO908_05085	NHDLJKDN_01041	queT	Queuosine_precursor_transporter_QueT	93.9938	112.566	103.28	13.1328	37.3893	95.8182	66.6038	41.3154	0.644885	-0.632886	0.15907	0.263508	no
PO908_05090	NHDLJKDN_01042	panE	2_dehydropantoate_2_reductase	150.718	83.7249	117.221	47.3712	176.631	220.857	198.744	31.2725	1.69546	0.761677	0.102846	0.184358	no
PO908_05095	NHDLJKDN_01043	ligA	DNA_ligase	108.363	105.792	107.077	1.81752	51.434	103.699	77.5665	36.957	0.724397	-0.465147	0.151199	0.252893	no
PO908_05100	NHDLJKDN_01044	dagK	Diacylglycerol_kinase	99.0521	97.6387	98.3454	0.999445	59.2498	105.635	82.4425	32.7994	0.838295	-0.25447	0.426941	0.548962	no
PO908_05105	NHDLJKDN_01045	glgX_1	Glycogen_debranching_enzyme	147.005	180.803	163.904	23.899	74.0388	121.006	97.5223	33.2106	0.594995	-0.74905	0.00639493	0.0195045	yes
PO908_05110	NHDLJKDN_01046	rpsP	30S_ribosomal_protein_S16	1084.68	1277.09	1180.89	136.053	483.957	591.478	537.717	76.029	0.45535	-1.13495	1.87445e-05	0.000107038	yes
PO908_05115	NHDLJKDN_01047		hypothetical_protein	143.58	200.887	172.234	40.5223	66.7329	126.165	96.4488	42.0246	0.559989	-0.83653	0.060125	0.121185	no
PO908_05120	NHDLJKDN_01048	nadR	Transcription_repressor_NadR	30.1555	29.7481	29.9518	0.288142	167.863	228.189	198.026	42.6574	6.61149	2.72498	4.3033e-14	8.58178e-13	yes
PO908_05125	NHDLJKDN_01049	niaX	Niacin_transporter_NiaX	1.16493	14.9612	8.06306	9.75543	34.6953	80.2902	57.4927	32.2405	7.13039	2.83398	0.00294457	0.0101954	yes
PO908_05130	NHDLJKDN_01050		hypothetical_protein	20.2424	35.0519	27.6472	10.4719	30.9209	79.5135	55.2172	34.3602	1.99721	0.997986	0.0599339	0.121035	no
PO908_05135	NHDLJKDN_01051	cutC_1	Copper_homeostasis_protein_CutC	32.7798	46.4087	39.5943	9.63706	42.8246	98.5459	70.6853	39.401	1.78524	0.836118	0.0928702	0.169703	no
PO908_05140	NHDLJKDN_01052		hypothetical_protein	17.1991	30.8553	24.0272	9.65641	30.9413	75.9125	53.4269	31.7994	2.2236	1.1529	0.0391294	0.0865434	no
PO908_05145	NHDLJKDN_01053	yheI_2	putative_multidrug_resistance_ABC_transporter_ATP_binding_permease_protein_YheI	29.2648	45.2449	37.2548	11.2997	44.4448	95.9186	70.1817	36.3974	1.88383	0.913667	0.0219753	0.0546483	no
PO908_05150	NHDLJKDN_01054	yheH_2	putative_multidrug_resistance_ABC_transporter_ATP_binding_permease_protein_YheH	28.2547	43.4744	35.8646	10.7619	44.9547	96.0101	70.4824	36.1017	1.96524	0.974704	0.0138525	0.037215	yes
PO908_05155	NHDLJKDN_01055		hypothetical_protein	2.24688	16.1723	9.20962	9.84679	20.4884	67.7397	44.1141	33.4117	4.79	2.26003	0.0049508	0.0158212	yes
PO908_05160	NHDLJKDN_01056	cas9-1	CRISPR_associated_endonuclease_Cas9_1	67.0969	86.8524	76.9747	13.9692	52.0921	90.6069	71.3495	27.2341	0.926922	-0.10948	0.688376	0.780586	no
PO908_05165	NHDLJKDN_01057	cas1_2	CRISPR_associated_endonuclease_Cas1	5.84759	16.7991	11.3234	7.74391	20.507	66.9827	43.7449	32.8633	3.86324	1.94981	0.00447088	0.0146487	yes
PO908_05170	NHDLJKDN_01058	cas2_2	CRISPR_associated_endoribonuclease_Cas2	9.16651	16.6464	12.9064	5.28905	20.1839	66.4572	43.3205	32.7202	3.3565	1.74696	0.0360509	0.081095	no
PO908_05175	NHDLJKDN_01059		hypothetical_protein	4.96708	16.1549	10.561	7.91101	19.0151	65.3008	42.1579	32.7289	3.99185	1.99706	0.00447801	0.0146489	yes
PO908_05180	NHDLJKDN_01060		hypothetical_protein	209.738	183.319	196.528	18.6814	269.826	318.002	293.914	34.0658	1.49553	0.580655	0.0543277	0.112451	no
PO908_05185	NHDLJKDN_01061	nrdD_1	Anaerobic_ribonucleoside_triphosphate_reductase	232.722	335.791	284.256	72.8806	32.5602	98.4101	65.4851	46.5629	0.230374	-2.11795	1.4162e-05	8.34434e-05	yes
PO908_05190	NHDLJKDN_01062	rpsU	30S_ribosomal_protein_S21	303.308	263.945	283.626	27.8342	173.955	256.996	215.476	58.719	0.759717	-0.396465	0.304202	0.428838	no
PO908_05195	NHDLJKDN_01063	mscL	Large_conductance_mechanosensitive_channel	58.4512	67.0122	62.7317	6.05356	14.3474	79.8934	47.1204	46.348	0.751142	-0.412843	0.498511	0.616893	no
PO908_05200	NHDLJKDN_01064	dnaG	DNA_primase	286.534	359.3	322.917	51.4533	276.817	340.133	308.475	44.7713	0.955277	-0.0660095	0.84772	0.895618	no
PO908_05205	NHDLJKDN_01065	sigA	RNA_polymerase_sigma_factor_SigA	703.306	951.461	827.383	175.472	927.532	963.712	945.622	25.583	1.14291	0.192707	0.36814	0.494509	no
PO908_05210	NHDLJKDN_01066	sufT	Fe_S_protein_maturation_auxiliary_factor_SufT	347.396	437.048	392.222	63.3934	584.313	696.687	640.5	79.4604	1.63301	0.707529	0.00716524	0.0216313	yes
PO908_05215	NHDLJKDN_01067	brnQ	Branched_chain_amino_acid_transport_system_2_carrier_protein	33.2004	50.0145	41.6075	11.8894	36.4947	104.886	70.6905	48.3602	1.69899	0.764675	0.124556	0.215633	no
PO908_05220	NHDLJKDN_01068	dsbD	Thiol_disulfide_interchange_protein_DsbD	1.85506	14.7642	8.30965	9.12817	3.03339	66.9254	34.9794	45.1785	4.20949	2.07365	0.0952747	0.17303	no
PO908_05225	NHDLJKDN_01069	resA	Thiol_disulfide_oxidoreductase_ResA	2.72241	17.4108	10.0666	10.3863	11.0786	75.2422	43.1604	45.3705	4.28748	2.10013	0.0395617	0.0871955	no
PO908_05230	NHDLJKDN_01070	msrAB	Peptide_methionine_sulfoxide_reductase_MsrA_MsrB	2.77688	16.6013	9.68908	9.77532	12.0562	76.5006	44.2784	45.5691	4.56993	2.19217	0.0145606	0.0389661	yes
PO908_05235	NHDLJKDN_01071		putative_response_regulatory_protein	36.5113	50.7983	43.6548	10.1024	35.8777	95.6981	65.7879	42.2994	1.507	0.591682	0.270391	0.389439	no
PO908_05240	NHDLJKDN_01072		hypothetical_protein	40.7956	44.0125	42.4041	2.27466	29.2109	92.4106	60.8107	44.689	1.43408	0.520124	0.356398	0.484066	no
PO908_05245	NHDLJKDN_01073		hypothetical_protein	5.44498	19.0038	12.2244	9.58756	7.00244	71.5696	39.286	45.6558	3.21373	1.68425	0.0889211	0.16364	no
PO908_05250	NHDLJKDN_01074		hypothetical_protein	6.90155	19.6569	13.2792	9.01936	6.47334	71.1392	38.8063	45.7257	2.92234	1.54712	0.118446	0.207305	no
PO908_05255	NHDLJKDN_01075	btuD_2	Vitamin_B12_import_ATP_binding_protein_BtuD	14.3434	30.1647	22.2541	11.1874	12.9912	74.4264	43.7088	43.4412	1.96408	0.973855	0.20909	0.326169	no
PO908_05260	NHDLJKDN_01076		hypothetical_protein	60.2973	58.014	59.1557	1.61454	154.586	213.063	183.825	41.3492	3.10747	1.63574	1.14283e-07	9.01225e-07	yes
PO908_05265	NHDLJKDN_01077	urdA_2	Urocanate_reductase	29.8146	37.957	33.8858	5.75751	62.562	132.814	97.6882	49.6759	2.88287	1.5275	0.0007729	0.00308268	yes
PO908_05270	NHDLJKDN_01078	apbE	FAD_protein_FMN_transferase	34.5841	45.8578	40.221	7.97172	65.4308	127.449	96.4397	43.8533	2.39775	1.26168	0.00123663	0.00467173	yes
PO908_05275	NHDLJKDN_01079		putative_NADH_oxidase	471.21	644.123	557.666	122.268	431.834	576.54	504.187	102.323	0.904102	-0.145443	0.600291	0.706586	no
PO908_05280	NHDLJKDN_01080	sasA_1	Adaptive_response_sensory_kinase_SasA	33.1538	53.4824	43.3181	14.3745	17.8651	82.0512	49.9582	45.3864	1.15329	0.20575	0.811956	0.868849	no
PO908_05285	NHDLJKDN_01081	regX3	Sensory_transduction_protein_regX3	25.8824	41.1374	33.5099	10.7869	11.1589	76.1253	43.6421	45.9382	1.30236	0.381132	0.701747	0.789703	no
PO908_05290	NHDLJKDN_01082	bcrA_1	Bacitracin_transport_ATP_binding_protein_BcrA	2.19094	17.8874	10.0392	11.0991	2.21189	66.9215	34.5667	45.7566	3.44318	1.78374	0.153444	0.256028	no
PO908_05295	NHDLJKDN_01083		hypothetical_protein	2.67034	17.6299	10.1501	10.578	2.20095	66.4468	34.3239	45.4287	3.38162	1.75772	0.164684	0.270004	no
PO908_05300	NHDLJKDN_01084		hypothetical_protein	0.849167	15.7344	8.29176	10.5254	0.36911	65.079	32.7241	45.7568	3.94658	1.9806	0.421957	0.544579	no
PO908_05305	NHDLJKDN_01085	clcA	H____Cl____exchange_transporter_ClcA	113.432	128.919	121.175	10.9513	64.1879	68.5288	66.3583	3.06944	0.547622	-0.868747	0.00433615	0.0143203	yes
PO908_05310	NHDLJKDN_01086	guaC	GMP_reductase	301.865	323.395	312.63	15.2237	155.724	166.496	161.11	7.61687	0.515338	-0.956408	0.00105787	0.00406076	yes
NA	NHDLJKDN_01087		Purine	1.65826	14.7078	8.18303	9.22741	2.93871	2.66798	2.80334	0.191437	0.34258	-1.54549	0.593659	0.702767	no
PO908_05315	NHDLJKDN_01088	xpt	Xanthine_phosphoribosyltransferase	9.08927	28.034	18.5616	13.3959	77.1875	71.5413	74.3644	3.99244	4.00635	2.00229	0.000393866	0.00169829	yes
PO908_05320	NHDLJKDN_01089	pucK	Uric_acid_permease_PucK	4.4996	18.7855	11.6426	10.1017	41.465	43.3828	42.4239	1.35612	3.64386	1.86547	0.00171203	0.00627342	yes
PO908_05325	NHDLJKDN_01090	norM	Multidrug_resistance_protein_NorM	12.3687	30.9745	21.6716	13.1564	8.6401	11.5266	10.0834	2.04108	0.46528	-1.10383	0.0714942	0.138359	no
PO908_05330	NHDLJKDN_01091	xylH	2_hydroxymuconate_tautomerase	170.99	152.139	161.565	13.3294	189.351	146.255	167.803	30.4738	1.03861	0.0546566	0.862762	0.906009	no
PO908_05335	NHDLJKDN_01092	tdk	Thymidine_kinase	123.896	106.219	115.058	12.4998	133.202	125.672	129.437	5.32472	1.12497	0.169891	0.643623	0.743663	no
PO908_05340	NHDLJKDN_01093	prfA	Peptide_chain_release_factor_1	73.3956	69.2549	71.3252	2.92792	143.129	163.057	153.093	14.0913	2.1464	1.10192	0.000628064	0.00258453	yes
PO908_05345	NHDLJKDN_01094	prmC	Release_factor_glutamine_methyltransferase	71.8048	66.0884	68.9466	4.04209	170.725	177.363	174.044	4.6943	2.52433	1.3359	0.00010537	0.000510602	yes
PO908_05350	NHDLJKDN_01095	ywlC	Threonylcarbamoyl_AMP_synthase	66.2539	70.7109	68.4824	3.15157	188.799	193.765	191.282	3.51189	2.79316	1.4819	1.5338e-05	9.01159e-05	yes
PO908_05355	NHDLJKDN_01096	glyA	Serine_hydroxymethyltransferase	45.2779	47.6655	46.4717	1.68832	185.573	202.513	194.043	11.9782	4.17551	2.06195	4.2591e-12	6.54324e-11	yes
PO908_05360	NHDLJKDN_01097		hypothetical_protein	40.8792	45.0233	42.9513	2.93031	151.722	160.98	156.351	6.54655	3.64019	1.86401	3.69775e-09	3.68709e-08	yes
PO908_05365	NHDLJKDN_01098		hypothetical_protein	57.3402	62.4935	59.9169	3.64396	212.605	243.87	228.237	22.108	3.80923	1.9295	1.04693e-09	1.14886e-08	yes
PO908_05370	NHDLJKDN_01099		hypothetical_protein	392.952	429.747	411.35	26.0181	219.344	214.157	216.751	3.66784	0.526925	-0.924329	0.00254468	0.00899091	yes
PO908_05375	NHDLJKDN_01100		TonB-dependent receptor	83.5439	110.457	97.0004	19.0303	53.2939	45.6515	49.4727	5.40399	0.510026	-0.971357	0.0527442	0.110052	no
PO908_05380	NHDLJKDN_01101		hypothetical_protein	1.78121	16.081	8.93109	10.1115	0.317192	0.566479	0.441835	0.176273	0.0494716	-4.33725	0.0227566	0.0559872	no
PO908_05385	NHDLJKDN_01102		hypothetical_protein	2.3178	16.477	9.39741	10.0121	0.320545	0.659498	0.490021	0.239676	0.0521443	-4.26135	0.000229842	0.00103495	yes
PO908_05390	NHDLJKDN_01103		Rep protein	1.60331	15.4052	8.50424	9.75939	0.383396	0.312842	0.348119	0.0498892	0.0409348	-4.61053	0.00170156	0.0062461	yes
PO908_05395	NHDLJKDN_01104		hypothetical_protein	1.76781	15.0062	8.38703	9.36099	0.088186	0.137853	0.113019	0.0351199	0.0134755	-6.21352	0.0226583	0.0558953	no
PO908_05400	NHDLJKDN_01105	xerC_7	Site-specific integrase	1.54417	15.4918	8.51796	9.86244	0.080669	0.34042	0.210544	0.183672	0.0247177	-5.33831	0.000101028	0.000491861	yes
PO908_05405	NHDLJKDN_01106	dpnM	Modification_methylase_DpnIIA	127.213	172.138	149.676	31.7668	28.084	25.9055	26.9948	1.54044	0.180355	-2.47109	7.40818e-12	1.08201e-10	yes
PO908_05410	NHDLJKDN_01107	ecoRVR	Type_2_restriction_enzyme_EcoRV	110.66	90.3089	100.484	14.3901	77.3163	68.3712	72.8437	6.32513	0.724926	-0.464093	0.275506	0.394069	no
PO908_05415	NHDLJKDN_01108	guaA	GMP_synthase__glutamine_hydrolyzing_	194.252	179.496	186.874	10.4341	113.431	112.441	112.936	0.699905	0.604344	-0.726559	0.0266983	0.064237	no
PO908_05420	NHDLJKDN_01109	nagR	HTH_type_transcriptional_repressor_NagR	53.4204	65.8529	59.6366	8.79107	15.5953	17.9426	16.7689	1.65974	0.281185	-1.83041	3.68681e-05	0.000201753	yes
PO908_05425	NHDLJKDN_01110		hypothetical_protein	180.314	174.554	177.434	4.07241	29.3599	24.6912	27.0256	3.30134	0.152313	-2.71489	7.43318e-09	7.00746e-08	yes
PO908_05430	NHDLJKDN_01111	ffh	Signal_recognition_particle_protein	161.324	185.217	173.27	16.8949	74.3968	73.744	74.0704	0.461536	0.427485	-1.22605	6.28484e-05	0.000327507	yes
NA	NHDLJKDN_01112		hypothetical_protein	3.32148	16.4131	9.86729	9.25717	1.55517	1.55496	1.55506	0.0001492	0.157598	-2.66568	0.11992	0.209356	no
PO908_05435	NHDLJKDN_01113	xerS	Tyrosine_recombinase_XerS	10.6073	20.8249	15.7161	7.22496	9.06348	10.0149	9.53918	0.672736	0.606967	-0.720309	0.283367	0.404754	no
PO908_05440	NHDLJKDN_01114	ucpA	Oxidoreductase_UcpA	134.377	78.508	106.443	39.5053	229.023	266.314	247.669	26.3681	2.32678	1.21834	0.00590797	0.0183547	yes
PO908_05445	NHDLJKDN_01115	lplJ	Lipoate_protein_ligase_LplJ	18.4231	131.259	74.8408	79.7867	59.9317	64.914	62.4228	3.52298	0.834074	-0.261752	0.865639	0.908111	no
PO908_05450	NHDLJKDN_01116	lpd	Dihydrolipoyl_dehydrogenase	28.9876	191.808	110.398	115.131	97.9797	104.525	101.252	4.62815	0.91716	-0.124755	0.978682	0.98677	no
PO908_05455	NHDLJKDN_01117	pdhC	Dihydrolipoyllysine_residue_acetyltransferase_component_of_pyruvate_dehydrogenase_complex	21.8789	121.164	71.5216	70.2054	72.7309	74.2061	73.4685	1.04311	1.02722	0.0387467	0.781448	0.848269	no
PO908_05460	NHDLJKDN_01118	bfmBAB	2_oxoisovalerate_dehydrogenase_subunit_beta	24.0047	85.9791	54.9919	43.8225	37.8643	39.9426	38.9035	1.46958	0.70744	-0.49932	0.496472	0.615336	no
PO908_05465	NHDLJKDN_01119	acoA	Acetoin_2_6_dichlorophenolindophenol_oxidoreductase_subunit_alpha	59.1146	169.679	114.397	78.1809	44.1668	50.4078	47.2873	4.41303	0.413362	-1.27452	0.012688	0.0348345	yes
PO908_05470	NHDLJKDN_01120		hypothetical_protein	13.0059	27.1713	20.0886	10.0164	66.3775	68.708	67.5427	1.64794	3.36224	1.74942	2.57127e-05	0.000142971	yes
PO908_05475	NHDLJKDN_01121		hypothetical_protein	11.3763	29.1292	20.2527	12.5532	50.976	58.5552	54.7656	5.35932	2.70411	1.43515	0.00483748	0.0155549	yes
PO908_05480	NHDLJKDN_01122	ybbA	putative_protein_YbbA	16.0633	31.1042	23.5837	10.6355	30.5995	36.1232	33.3613	3.90587	1.41459	0.500385	0.264333	0.382306	no
PO908_05485	NHDLJKDN_01123	trmFO	Methylenetetrahydrofolate__tRNA__uracil_5____methyltransferase_TrmFO	184.92	232.103	208.512	33.3634	99.4423	119.586	109.514	14.244	0.525219	-0.929008	0.000574285	0.00239651	yes
PO908_05490	NHDLJKDN_01124		hypothetical_protein	37.754	78.073	57.9135	28.5098	305.621	310.411	308.016	3.38709	5.31855	2.41103	2.41664e-10	2.9452e-09	yes
PO908_05495	NHDLJKDN_01125	topA	DNA_topoisomerase_1	89.887	177.989	133.938	62.2978	536.577	546.775	541.676	7.21159	4.04422	2.01586	2.4283e-10	2.9452e-09	yes
PO908_05500	NHDLJKDN_01126	dprA	SAM-DrpA domain-containing protein	2.30312	16.5658	9.43444	10.0852	598.54	641.5	620.02	30.3776	65.7188	6.03823	2.26829e-22	9.04697e-21	yes
PO908_05505	NHDLJKDN_01127	maa	Maltose_O_acetyltransferase	21.9556	36.913	29.4343	10.5765	27.4683	26.0681	26.7682	0.990082	0.909423	-0.136976	0.90149	0.933445	no
PO908_05510	NHDLJKDN_01128	licT_1	Transcription_antiterminator_LicT	34.1579	46.2078	40.1829	8.52053	38.6169	34.011	36.3139	3.25686	0.903717	-0.146057	0.840616	0.891452	no
PO908_05515	NHDLJKDN_01129	rnhB	Ribonuclease_HII	32.1927	41.0519	36.6223	6.26441	27.2173	25.0034	26.1104	1.56544	0.712964	-0.488099	0.351564	0.478755	no
PO908_05520	NHDLJKDN_01130	rbgA	Ribosome_biogenesis_GTPase_A	33.5838	43.1617	38.3728	6.77261	22.6266	22.0755	22.351	0.389687	0.58247	-0.779744	0.107028	0.1907	no
PO908_05525	NHDLJKDN_01131	ytnP	putative_quorum_quenching_lactonase_YtnP	53.8409	111.695	82.768	40.909	9.98581	6.45148	8.21864	2.49914	0.0992974	-3.3321	1.40579e-09	1.48756e-08	yes
PO908_05530	NHDLJKDN_01132	acdA	Acyl_CoA_dehydrogenase	134.048	252.801	193.424	83.9713	24.1538	13.2662	18.71	7.69871	0.0967304	-3.36989	1.51417e-11	2.10765e-10	yes
PO908_05535	NHDLJKDN_01133		LysR family transcriptional regulator	60.6807	90.7453	75.713	21.2588	5.15042	4.50115	4.82579	0.459104	0.0637379	-3.9717	2.12904e-18	6.49358e-17	yes
PO908_05540	NHDLJKDN_01134	atoA	Acetate_CoA_transferase_subunit_beta	1.04823	15.1627	8.10546	9.98043	0.628524	0.551654	0.590089	0.0543553	0.0728014	-3.77989	0.0205052	0.0515488	no
PO908_05545	NHDLJKDN_01135	ctfA	Butyrate__acetoacetate_CoA_transferase_subunit_A	1.19966	15.32	8.25981	9.98457	0.299692	0.401419	0.350556	0.0719319	0.0424411	-4.55839	0.0042203	0.0139823	yes
PO908_05550	NHDLJKDN_01136	crt	Short_chain_enoyl_CoA_hydratase	1.3714	15.1902	8.2808	9.77138	1.00396	0.667214	0.835585	0.238113	0.100906	-3.30891	0.0287704	0.0680386	no
PO908_05555	NHDLJKDN_01137	thlA	Acetyl_CoA_acetyltransferase	65.7055	109.493	87.5993	30.9625	9.22622	8.53388	8.88005	0.48956	0.101371	-3.30228	1.06806e-15	2.46128e-14	yes
PO908_05560	NHDLJKDN_01138		3_hydroxybutyryl_CoA_dehydrogenase	110.242	179.789	145.016	49.1771	9.00693	9.19159	9.09926	0.130577	0.0627468	-3.99431	1.24394e-25	6.44984e-24	yes
PO908_05565	NHDLJKDN_01139	mmgC	Acyl_CoA_dehydrogenase	1.3531	15.237	8.29505	9.8174	1.88904	2.59809	2.24356	0.50138	0.27047	-1.88646	0.136417	0.232099	no
PO908_05570	NHDLJKDN_01140	rclA	putative_pyridine_nucleotide_disulfide_oxidoreductase_RclA	343.842	534.225	439.033	134.621	46.4325	48.6566	47.5446	1.57264	0.108294	-3.20698	1.4076e-27	8.58634e-26	yes
PO908_05575	NHDLJKDN_01141	strA	Sortase_A	217.538	238.95	228.244	15.1409	197.72	203.376	200.548	3.99984	0.878655	-0.186631	0.592013	0.702423	no
PO908_05580	NHDLJKDN_01142	gyrA	DNA_gyrase_subunit_A	254.845	294.635	274.74	28.1356	253.249	254.068	253.659	0.578851	0.923268	-0.115179	0.758625	0.828972	no
PO908_05585	NHDLJKDN_01143	ldh1	L_lactate_dehydrogenase_1	1332.91	917.586	1125.25	293.679	501.711	474.852	488.282	18.9921	0.433933	-1.20446	0.00117392	0.00446736	yes
PO908_05590	NHDLJKDN_01144		hypothetical_protein	223.743	230.177	226.96	4.54902	84.6694	83.9554	84.3124	0.504927	0.371486	-1.42862	0.000132533	0.000627563	yes
PO908_05595	NHDLJKDN_01145		tRNA_Arg	75.7308	96.816	86.2734	14.9095	18.8101	23.0271	20.9186	2.98189	0.242469	-2.04413	0.0410236	0.0898448	no
PO908_05600	NHDLJKDN_01146	rpsA	30S_Ribosomal_protein_S1	2346.7	2155.49	2251.09	135.209	760.782	834.601	797.691	52.1983	0.354357	-1.49672	1.74812e-07	1.32762e-06	yes
PO908_05605	NHDLJKDN_01147		tRNA_Gln	527.635	422.405	475.02	74.4089	58.8979	79.595	69.2464	14.635	0.145776	-2.77818	1.49703e-07	1.14569e-06	yes
PO908_05610	NHDLJKDN_01148		tRNA_Tyr	538.84	636.959	587.9	69.3808	76.3323	110.507	93.4198	24.1653	0.158904	-2.65377	1.34627e-09	1.43926e-08	yes
PO908_05615	NHDLJKDN_01149		hypothetical_protein	262.94	153.305	208.122	77.5239	42.0731	54.8654	48.4692	9.0455	0.232888	-2.10229	7.32535e-05	0.000371461	yes
PO908_05620	NHDLJKDN_01150	ilvE	Branched_chain_amino_acid_aminotransferase	17.1289	25.7782	21.4536	6.11598	96.0586	115.956	106.007	14.0697	4.94124	2.30487	6.47547e-12	9.66196e-11	yes
PO908_05625	NHDLJKDN_01151	parC	DNA_topoisomerase_4_subunit_A	116.47	116.012	116.241	0.323763	30.7432	33.4117	32.0774	1.88691	0.275957	-1.85749	1.1625e-09	1.26232e-08	yes
PO908_05630	NHDLJKDN_01152	aadK	Aminoglycoside_6_adenylyltransferase	28.4494	38.2764	33.3629	6.94875	13.6542	12.2112	12.9327	1.0203	0.387637	-1.36722	0.0120541	0.0333781	yes
PO908_05635	NHDLJKDN_01153		hypothetical_protein	68.2796	76.9782	72.6289	6.15082	32.1098	21.7414	26.9256	7.3316	0.370728	-1.43157	0.00512685	0.0163335	yes
PO908_05640	NHDLJKDN_01154		hypothetical_protein	44.4848	53.0666	48.7757	6.06828	9.51882	7.51607	8.51745	1.41616	0.174625	-2.51767	1.76034e-07	1.32762e-06	yes
PO908_05645	NHDLJKDN_01155	parE	DNA_topoisomerase_4_subunit_B	148.341	161.445	154.893	9.26592	27.9958	27.0898	27.5428	0.640663	0.177818	-2.49153	2.32967e-15	5.3096e-14	yes
PO908_05650	NHDLJKDN_01156	plsY	Glycerol_3_phosphate_acyltransferase	40.7272	57.7582	49.2427	12.0427	25.5957	24.5128	25.0543	0.765751	0.508791	-0.974854	0.0522412	0.109553	no
PO908_05655	NHDLJKDN_01157		hypothetical_protein	35.4493	40.6813	38.0653	3.69958	191.901	178.668	185.284	9.35717	4.86753	2.28319	2.78859e-14	5.84196e-13	yes
PO908_05660	NHDLJKDN_01158		hypothetical_protein	63.4965	76.5894	70.0429	9.25805	98.9963	112.852	105.924	9.79743	1.51227	0.59672	0.0727931	0.140309	no
PO908_05665	NHDLJKDN_01159	tadA_1	tRNA_specific_adenosine_deaminase	50.0083	56.5175	53.2629	4.60266	83.0729	86.0169	84.5449	2.08166	1.58731	0.666587	0.099133	0.178474	no
PO908_05670	NHDLJKDN_01160		hypothetical_protein	26.5277	36.3106	31.4192	6.91761	39.4441	32.2776	35.8609	5.06753	1.14137	0.190766	0.63212	0.734463	no
PO908_05675	NHDLJKDN_01161		DegV_domain_containing_protein	27.3051	48.6547	37.9799	15.0964	38.6328	34.217	36.4249	3.1224	0.959058	-0.0603103	0.970938	0.984225	no
PO908_05680	NHDLJKDN_01162		hypothetical_protein	16.3406	26.2758	21.3082	7.0252	12.8691	13.2981	13.0836	0.303313	0.614018	-0.703646	0.285024	0.406841	no
PO908_05685	NHDLJKDN_01163		hypothetical_protein	72.0733	90.0285	81.0509	12.6963	69.0645	70.4513	69.7579	0.98065	0.860668	-0.216471	0.62361	0.726203	no
PO908_05690	NHDLJKDN_01164	cobB	NAD_dependent_protein_deacetylase	97.5388	97.3364	97.4376	0.143135	117.091	127.928	122.509	7.66328	1.25731	0.330342	0.314184	0.438505	no
PO908_05695	NHDLJKDN_01165	eno	Enolase	2084.15	1386.65	1735.4	493.207	766.979	824.074	795.526	40.372	0.458412	-1.12528	0.00168501	0.00619629	yes
PO908_05700	NHDLJKDN_01166		hypothetical_protein	16.7424	37.5895	27.1659	14.7411	6.98604	4.35641	5.67122	1.85943	0.208762	-2.26007	0.0121312	0.0334575	yes
PO908_05705	NHDLJKDN_01167		hypothetical_protein	10.1365	24.2501	17.1933	9.97983	3.57581	2.96934	3.27257	0.428842	0.19034	-2.39335	0.0640787	0.127014	no
PO908_05710	NHDLJKDN_01168		hypothetical_protein	13.3801	26.3812	19.8806	9.19317	13.2563	11.7245	12.4904	1.0832	0.62827	-0.670543	0.373024	0.500098	no
PO908_05715	NHDLJKDN_01169		hypothetical_protein	36.1512	47.4468	41.799	7.98713	43.4913	49.6879	46.5896	4.38171	1.11461	0.15654	0.594054	0.702835	no
PO908_05720	NHDLJKDN_01170	asnS	Asparagine__tRNA_ligase	165.854	142.096	153.975	16.7999	186.827	210.465	198.646	16.7146	1.29012	0.367506	0.257668	0.37502	no
PO908_05725	NHDLJKDN_01171		hypothetical_protein	150.163	131.639	140.901	13.0982	156.115	186.49	171.302	21.4782	1.21576	0.281861	0.47155	0.593698	no
PO908_05730	NHDLJKDN_01172	aspB	Asparagine__oxo_acid_transaminase	118.535	116.741	117.638	1.26832	118.016	138.423	128.219	14.4297	1.08995	0.124265	0.674028	0.769122	no
PO908_05735	NHDLJKDN_01173		hypothetical_protein	158.043	152.688	155.365	3.78662	79.7142	75.1065	77.4103	3.25817	0.498248	-1.00506	0.0121735	0.0335297	yes
PO908_05740	NHDLJKDN_01174	mhqR	HTH_type_transcriptional_regulator_MhqR	1.99417	17.031	9.5126	10.6327	1.105	3.39527	2.25013	1.61946	0.236542	-2.07983	0.179809	0.289488	no
PO908_05745	NHDLJKDN_01175	chrR	Quinone_reductase	33.4182	50.735	42.0766	12.2448	53.3513	58.3313	55.8413	3.5214	1.32713	0.408314	0.309497	0.435185	no
PO908_05750	NHDLJKDN_01176		hypothetical_protein	35.4796	56.268	45.8738	14.6996	10.0788	11.8715	10.9752	1.26765	0.239247	-2.06343	4.75526e-05	0.000254843	yes
PO908_05755	NHDLJKDN_01177		hypothetical_protein	154.223	244.263	199.243	63.6682	449.352	406.206	427.779	30.5086	2.14702	1.10234	0.000604085	0.0024908	yes
PO908_05760	NHDLJKDN_01178		hypothetical_protein	95.7876	212.768	154.278	82.7177	476.363	371.918	424.14	73.8536	2.7492	1.45901	0.000172866	0.000796719	yes
PO908_05765	NHDLJKDN_01179		hypothetical_protein	114.981	110.936	112.958	2.86011	94.8379	114.55	104.694	13.9388	0.926839	-0.109609	0.733473	0.813047	no
PO908_05770	NHDLJKDN_01180	rfuC	putative_riboflavin_import_permease_protein_RfuC	233.866	227.412	230.639	4.56376	212.745	217.408	215.077	3.29699	0.932525	-0.100786	0.781602	0.848269	no
PO908_05775	NHDLJKDN_01181	xylG	Xylose_import_ATP_binding_protein_XylG	135.235	141.958	138.597	4.75441	138.337	138.079	138.208	0.182377	0.997195	-0.0040519	0.94755	0.967135	no
PO908_05780	NHDLJKDN_01182	tmpC	Membrane_lipoprotein_TmpC	324.477	245.3	284.889	55.9865	464.825	475.074	469.949	7.24722	1.64959	0.722107	0.0402428	0.0883213	no
PO908_05785	NHDLJKDN_01183	cdd	Cytidine_deaminase	339.721	349.573	344.647	6.96637	408.778	556.941	482.859	104.767	1.40103	0.486484	0.098348	0.177368	no
PO908_05790	NHDLJKDN_01184	deoC	Deoxyribose_phosphate_aldolase	297.551	271.26	284.406	18.5904	308.098	370.241	339.169	43.9421	1.19256	0.254056	0.416449	0.538476	no
PO908_05795	NHDLJKDN_01185	pdp	Pyrimidine_nucleoside_phosphorylase	67.7339	78.1182	72.9261	7.3428	96.319	110.884	103.602	10.299	1.42064	0.506539	0.077186	0.147001	no
PO908_05800	NHDLJKDN_01186	rsmC	Ribosomal_RNA_small_subunit_methyltransferase_C	134.826	138.472	136.649	2.57818	149.845	150.058	149.952	0.150623	1.09735	0.134024	0.651547	0.75031	no
PO908_05805	NHDLJKDN_01187	coaA	Pantothenate_kinase	21.061	34.0908	27.5759	9.21346	14.0359	16.2772	15.1565	1.58484	0.549631	-0.863466	0.105132	0.187808	no
PO908_05810	NHDLJKDN_01188	rpsT	30S_ribosomal_protein_S20	409.649	301.341	355.495	76.5849	103.985	116.972	110.479	9.18382	0.310774	-1.68606	6.99287e-05	0.000358991	yes
PO908_05815	NHDLJKDN_01189		hypothetical_protein	76.582	87.5035	82.0427	7.72266	44.258	49.531	46.8945	3.72856	0.571587	-0.806956	0.0549117	0.113208	no
PO908_05820	NHDLJKDN_01190	rocB	Protein_RocB	18.1169	21.7399	19.9284	2.56186	14.766	15.4924	15.1292	0.513657	0.759177	-0.397492	0.400133	0.524573	no
PO908_05825	NHDLJKDN_01191		Glucan_1_4_alpha_maltohexaosidase	10.7284	31.1648	20.9466	14.4507	27.9088	26.4862	27.1975	1.00594	1.29842	0.376755	0.382115	0.50876	no
PO908_05835	NHDLJKDN_01192	sasA_2	Adaptive_response_sensory_kinase_SasA	80.8958	87.9476	84.4217	4.9864	97.2416	103.886	100.564	4.69843	1.19121	0.252427	0.37401	0.500543	no
PO908_05840	NHDLJKDN_01193	arlR_1	Response_regulator_ArlR	111.305	122.613	116.959	7.99601	86.9375	92.2511	89.5943	3.75732	0.766031	-0.384526	0.288669	0.411195	no
PO908_05845	NHDLJKDN_01194		hypothetical_protein	67.0721	62.8739	64.973	2.96854	165.698	86.6395	126.169	55.9025	1.94186	0.95744	0.0585583	0.118773	no
PO908_05850	NHDLJKDN_01195		hypothetical_protein	114.319	126.885	120.602	8.88525	28.7896	32.5268	30.6582	2.64262	0.25421	-1.97591	3.00601e-08	2.60856e-07	yes
PO908_05855	NHDLJKDN_01196		tRNA_Arg	21.2399	30.109	25.6744	6.27136	7.19573	11.8353	9.51553	3.28069	0.370623	-1.43198	0.36644	0.492864	no
PO908_05860	NHDLJKDN_01197	rplS	50S_ribosomal_protein_L19	461.411	524.343	492.877	44.4998	114.02	137.672	125.846	16.7242	0.25533	-1.96957	5.75657e-11	7.46196e-10	yes
PO908_05865	NHDLJKDN_01198	glcK	Glucokinase	125.035	139.9	132.467	10.5113	227.104	225.735	226.42	0.96829	1.70925	0.773362	0.0080817	0.0238767	yes
PO908_05870	NHDLJKDN_01199	catM	HTH_type_transcriptional_regulator_CatM	5.73157	18.7406	12.2361	9.19876	5.93236	3.67561	4.80398	1.59576	0.392608	-1.34884	0.458885	0.581231	no
PO908_05875	NHDLJKDN_01200		hypothetical_protein	7.50308	17.9904	12.7467	7.41563	2.99018	2.29655	2.64336	0.490473	0.207376	-2.26968	0.0302991	0.0704487	no
NA	NHDLJKDN_01201		hypothetical_protein	0.0001	0.0001	0.0001	0	0.0001	0.0001	0.0001	0	1	0	1	1	no
PO908_05880	NHDLJKDN_01202		putative_oxidoreductase_MSMEI_2347	66.9142	56.1373	61.5257	7.62039	36.3578	35.5111	35.9345	0.59868	0.584056	-0.775822	0.0800704	0.151107	no
PO908_05885	NHDLJKDN_01203		hypothetical_protein	28.9733	35.761	32.3672	4.79966	31.8264	33.5328	32.6796	1.20659	1.00965	0.0138612	0.916841	0.946034	no
NA	NHDLJKDN_01204		hypothetical_protein	15.3891	25.0711	20.2301	6.84617	18.1714	19.4976	18.8345	0.937791	0.931013	-0.103127	0.913811	0.943377	no
PO908_05895	NHDLJKDN_01205		hypothetical_protein	34.3692	45.7372	40.0532	8.03838	99.1558	111.228	105.192	8.53656	2.62631	1.39304	1.73352e-05	9.98703e-05	yes
PO908_05900	NHDLJKDN_01206	thrB	Homoserine_kinase	244.755	321.083	282.919	53.9722	152.743	180.613	166.678	19.7073	0.589137	-0.763325	0.00610451	0.0188404	yes
PO908_05905	NHDLJKDN_01207	hom	Homoserine_dehydrogenase	146.524	166.284	156.404	13.9723	86.0115	95.1469	90.5792	6.45971	0.579135	-0.788028	0.00766147	0.0228303	yes
PO908_05910	NHDLJKDN_01208		hypothetical_protein	79.9346	71.7422	75.8384	5.7929	65.5269	64.707	65.1169	0.579779	0.858627	-0.219896	0.587636	0.698828	no
PO908_05915	NHDLJKDN_01209		hypothetical_protein	37.682	45.2332	41.4576	5.33951	8.66516	10.5099	9.58753	1.30442	0.231261	-2.11241	0.0266104	0.0640998	no
PO908_05920	NHDLJKDN_01210	obg	GTPase_Obg	347.001	363.448	355.225	11.6295	89.9863	93.0709	91.5286	2.18118	0.257664	-1.95644	2.17123e-11	2.94323e-10	yes
PO908_05925	NHDLJKDN_01211		hypothetical_protein	1202.46	1099.9	1151.18	72.5226	189.846	173.491	181.669	11.5647	0.157811	-2.66373	1.85698e-12	3.03257e-11	yes
PO908_05930	NHDLJKDN_01212	galT	Galactose_1_phosphate_uridylyltransferase	1.65127	15.1607	8.406	9.55263	10.2324	11.9254	11.0789	1.19713	1.31798	0.398325	0.559472	0.673054	no
PO908_05935	NHDLJKDN_01213	galK_2	Galactokinase	5.07054	18.5057	11.7881	9.50013	43.5673	40.4931	42.0302	2.17384	3.56546	1.83409	0.00150251	0.00556465	yes
PO908_05940	NHDLJKDN_01214	melR	HTH_type_transcriptional_repressor_MelR	21.3675	30.6568	26.0122	6.56857	29.255	30.552	29.9035	0.917159	1.1496	0.201129	0.576462	0.687512	no
PO908_05945	NHDLJKDN_01215	birA	Bifunctional_ligase_repressor_BirA	15.4373	27.6657	21.5515	8.64682	22.6053	24.0325	23.3189	1.00918	1.08201	0.113711	0.731783	0.812048	no
PO908_05950	NHDLJKDN_01216	yjdF	putative_protein_YjdF	209.858	154.334	182.096	39.2613	88.9513	88.2725	88.6119	0.480002	0.486621	-1.03913	0.0166588	0.0434596	yes
NA	NHDLJKDN_01217		yjdF	214.486	136.65	175.568	55.0383	68.5984	90.9881	79.7933	15.8319	0.454486	-1.13769	0.0457265	0.0982763	no
PO908_05960	NHDLJKDN_01218	ruvB_2	Holliday_junction_ATP_dependent_DNA_helicase_RuvB	134.925	122.932	128.928	8.48015	100.809	111.571	106.19	7.60974	0.823634	-0.279925	0.378986	0.505803	no
PO908_05965	NHDLJKDN_01219		hypothetical_protein	42.0823	47.1144	44.5984	3.55827	25.5315	30.4921	28.0118	3.50763	0.62809	-0.670957	0.159774	0.264251	no
PO908_05970	NHDLJKDN_01220	tam	Trans_aconitate_2_methyltransferase	16.3964	26.9602	21.6783	7.46973	18.1019	17.36	17.7309	0.524609	0.817909	-0.289987	0.712557	0.796681	no
PO908_05975	NHDLJKDN_01221		hypothetical_protein	48.9936	52.3247	50.6591	2.35544	40.3908	41.4476	40.9192	0.747249	0.807736	-0.308045	0.517352	0.633404	no
PO908_05980	NHDLJKDN_01222		hypothetical_protein	3.40564	17.7308	10.5682	10.1294	5.94089	8.12452	7.03271	1.54406	0.665459	-0.587578	0.515354	0.631705	no
PO908_05985	NHDLJKDN_01223	znuA	High_affinity_zinc_uptake_system_binding_protein_ZnuA	2.48475	16.6352	9.55998	10.0059	3.29465	3.4708	3.38273	0.124553	0.353842	-1.49882	0.211199	0.328155	no
PO908_05990	NHDLJKDN_01224	trmD	tRNA__guanine_N_1____methyltransferase	165.685	196.035	180.86	21.4606	67.0377	69.6897	68.3637	1.87527	0.377993	-1.40357	2.07287e-05	0.000117784	yes
PO908_05995	NHDLJKDN_01225	rimM	Ribosome_maturation_factor_RimM	180.091	207.255	193.673	19.2079	53.3752	42.867	48.1211	7.43045	0.248466	-2.00888	1.03147e-06	7.13093e-06	yes
PO908_06000	NHDLJKDN_01226		hypothetical_protein	110.996	86.5461	98.771	17.2887	15.1328	14.1665	14.6496	0.683267	0.148319	-2.75322	8.19306e-12	1.18828e-10	yes
PO908_06005	NHDLJKDN_01227		hypothetical_protein	1.52499	15.1173	8.32113	9.61118	0.137651	0.738124	0.437887	0.424599	0.0526236	-4.24815	0.0744561	0.142983	no
NA	NHDLJKDN_01228		rli38	6.76034	20.3894	13.5749	9.63722	1.75764	1.80923	1.78344	0.0364825	0.131378	-2.92821	0.112475	0.199891	no
PO908_06015	NHDLJKDN_01229	xerC_8	Tyrosine_recombinase_XerC	31.4842	49.1327	40.3084	12.4793	4.68595	5.73003	5.20799	0.738281	0.129203	-2.95228	1.19074e-10	1.49673e-09	yes
PO908_06020	NHDLJKDN_01230		hypothetical_protein	16.7821	28.8227	22.8024	8.51396	1.85948	2.09253	1.97601	0.164792	0.0866579	-3.52853	0.00197096	0.00709682	yes
PO908_06025	NHDLJKDN_01231		hypothetical_protein	1.21259	14.4746	7.84359	9.37765	0.860846	0.458119	0.659482	0.284771	0.0840792	-3.57211	0.0196949	0.0498745	yes
PO908_06030	NHDLJKDN_01232		hypothetical_protein	1.60191	15.0099	8.30593	9.48092	0.729524	0.931686	0.830605	0.14295	0.100001	-3.32191	0.00594938	0.018444	yes
PO908_06035	NHDLJKDN_01233		hypothetical_protein	1.59209	15.2152	8.40366	9.63302	1.78327	0.861243	1.32225	0.651968	0.157343	-2.66802	0.134035	0.228609	no
PO908_06040	NHDLJKDN_01234		hypothetical_protein	10.8645	23.4246	17.1446	8.88136	3.29901	3.34923	3.32412	0.0355088	0.193888	-2.36671	0.000746469	0.00299454	yes
PO908_06045	NHDLJKDN_01235		hypothetical_protein	87.0481	65.3726	76.2104	15.3269	91.9418	51.2344	71.5881	28.7845	0.939348	-0.090268	0.939433	0.960741	no
PO908_06050	NHDLJKDN_01236		hypothetical_protein	10.9572	20.7804	15.8688	6.94605	13.3002	8.20998	10.7551	3.59931	0.67775	-0.561176	0.38136	0.508604	no
PO908_06055	NHDLJKDN_01237	rplL	50S_ribosomal_protein_L7_L12	597.101	568.426	582.764	20.2764	187.136	247.707	217.421	42.8303	0.373087	-1.42242	3.40721e-06	2.24335e-05	yes
PO908_06060	NHDLJKDN_01238	rplJ	50S_ribosomal_protein_L10	2127.64	1724.32	1925.98	285.188	480.866	513.176	497.021	22.8464	0.258062	-1.95421	1.51533e-09	1.58727e-08	yes
NA	NHDLJKDN_01239		L10_leader	14234.2	13358.4	13796.3	619.272	3515.93	4013.76	3764.84	352.015	0.272888	-1.87362	2.00191e-11	2.73156e-10	yes
PO908_06065	NHDLJKDN_01240	rhaR_1	HTH_type_transcriptional_activator_RhaR	58.212	59.8856	59.0488	1.1834	138.984	77.663	108.324	43.3606	1.83448	0.875368	0.0502759	0.106509	no
PO908_06070	NHDLJKDN_01241		hypothetical_protein	28.6348	36.0095	32.3222	5.21471	73.5187	59.4938	66.5062	9.91715	2.05761	1.04097	0.00934107	0.0268702	yes
PO908_06075	NHDLJKDN_01242		hypothetical_protein	45.8281	45.2559	45.542	0.404591	90.2084	85.3276	87.768	3.45129	1.92719	0.946497	0.0619093	0.124058	no
PO908_06080	NHDLJKDN_01243	dapA	4_hydroxy_tetrahydrodipicolinate_synthase	119.505	102.974	111.24	11.6892	263.029	241.159	252.094	15.4649	2.26622	1.18029	0.000840702	0.00330857	yes
PO908_06085	NHDLJKDN_01244	asd	Aspartate_semialdehyde_dehydrogenase	87.6529	87.5864	87.6197	0.0470367	210.304	188.418	199.361	15.476	2.2753	1.18606	0.000350047	0.00152201	yes
NA	NHDLJKDN_01245		asd	12.601	24.1323	18.3666	8.15386	6.49872	5.97391	6.23632	0.371098	0.339546	-1.55832	0.301743	0.426128	no
PO908_06090	NHDLJKDN_01246		hypothetical_protein	40.9697	50.0569	45.5133	6.42561	19.4287	12.5517	15.9902	4.86275	0.351331	-1.5091	0.0113018	0.0315476	yes
PO908_06095	NHDLJKDN_01247		hypothetical_protein	17.7991	36.5253	27.1622	13.2414	9.76854	8.75746	9.263	0.714942	0.341026	-1.55205	0.0260987	0.0630136	no
PO908_06100	NHDLJKDN_01248	pat	Phosphinothricin_N_acetyltransferase	21.7772	42.4776	32.1274	14.6373	13.6272	8.14337	10.8853	3.87765	0.338816	-1.56143	0.0468537	0.0999738	no
PO908_06105	NHDLJKDN_01249	fhs1	Formate__tetrahydrofolate_ligase_1	113.73	133.936	123.833	14.2881	81.8502	79.0547	80.4524	1.97671	0.649684	-0.622189	0.0555233	0.114224	no
PO908_06110	NHDLJKDN_01250	coaBC_1	Coenzyme_A_biosynthesis_bifunctional_protein_CoaBC	272.505	267.31	269.908	3.67364	86.6348	68.9721	77.8034	12.4895	0.288259	-1.79456	3.32567e-06	2.19664e-05	yes
PO908_06115	NHDLJKDN_01251	coaBC_2	Coenzyme_A_biosynthesis_bifunctional_protein_CoaBC	137.679	151.505	144.592	9.77659	44.9788	47.0668	46.0228	1.47647	0.318295	-1.65156	1.00925e-05	6.08483e-05	yes
PO908_06120	NHDLJKDN_01252	panT	Pantothenic_acid_transporter_PanT	54.7369	72.192	63.4644	12.3426	22.9524	17.8359	20.3942	3.61786	0.321348	-1.63779	0.00214597	0.00767368	yes
PO908_06125	NHDLJKDN_01253	pgcA_1	Phosphoglucomutase	98.6883	108.17	103.429	6.7047	223.282	256.582	239.932	23.5469	2.31977	1.21398	4.4473e-06	2.87343e-05	yes
PO908_06130	NHDLJKDN_01254		hypothetical_protein	269.905	220.869	245.387	34.6739	121.946	131.826	126.886	6.986	0.517083	-0.951531	0.0154061	0.0408597	yes
PO908_06135	NHDLJKDN_01255	mutY	Adenine_DNA_glycosylase	175.303	223.237	199.27	33.8941	75.4134	80.4975	77.9555	3.595	0.391205	-1.354	4.47944e-06	2.87688e-05	yes
PO908_06140	NHDLJKDN_01256	pta	Phosphate_acetyltransferase	171.618	211.723	191.67	28.3588	116.999	136.736	126.867	13.9559	0.661903	-0.595308	0.0391407	0.0865434	no
PO908_06145	NHDLJKDN_01257	rluC_2	Ribosomal_large_subunit_pseudouridine_synthase_C	172.025	232.18	202.102	42.5364	113.163	123.908	118.536	7.59766	0.586514	-0.769763	0.0117063	0.032589	yes
PO908_06150	NHDLJKDN_01258	nadK	NAD_kinase	125.555	123.534	124.544	1.42864	49.2375	71.9838	60.6107	16.084	0.486659	-1.03902	0.00213158	0.0076354	yes
PO908_06155	NHDLJKDN_01259	yjbM	GTP_pyrophosphokinase_YjbM	410.075	448.819	429.447	27.3963	175.276	186.092	180.684	7.64784	0.420736	-1.24901	2.09786e-05	0.000118879	yes
PO908_06160	NHDLJKDN_01260	yjbK	Putative_triphosphatase_YjbK	13.4019	24.1398	18.7709	7.59286	7.49546	4.52538	6.01042	2.10016	0.320199	-1.64296	0.0698496	0.135956	no
PO908_06165	NHDLJKDN_01261	prs2	Putative_ribose_phosphate_pyrophosphokinase_2	62.6719	59.3069	60.9894	2.37945	56.0104	54.6023	55.3063	0.995683	0.906819	-0.141113	0.750975	0.824522	no
PO908_06170	NHDLJKDN_01262	iscS_2	Cysteine_desulfurase_IscS	75.4559	66.1059	70.7809	6.61147	74.6295	62.2211	68.4253	8.77408	0.966721	-0.0488291	0.953455	0.971212	no
PO908_06175	NHDLJKDN_01263		hypothetical_protein	41.3589	38.0892	39.7241	2.31204	28.5622	29.6439	29.1031	0.764869	0.73263	-0.448843	0.477149	0.597949	no
PO908_06180	NHDLJKDN_01264	rex	Redox_sensing_transcriptional_repressor_Rex	101.568	112.217	106.893	7.53005	39.8926	41.698	40.7953	1.27661	0.381647	-1.38969	0.000298181	0.0013158	yes
PO908_06185	NHDLJKDN_01265		Putative_glutamine_amidotransferase	155.955	196.889	176.422	28.9441	103.524	115.77	109.647	8.65918	0.621507	-0.686158	0.0309683	0.0716033	no
PO908_06190	NHDLJKDN_01266		UPF0758 protein SpyM3_0777	2.79174	17.3205	10.0561	10.2734	190.127	193.124	191.625	2.11913	19.0556	4.25214	2.75681e-11	3.66515e-10	yes
PO908_06195*	NHDLJKDN_01267		IS3_family_transposase_ISStin5	1.04573	15.3576	8.20166	10.12	0.229892	0.981417	0.605654	0.531408	0.0738453	-3.75935	0.0793602	0.150176	no
PO908_06195*	NHDLJKDN_01268	insK	Putative_transposase_InsK_for_insertion_sequence_element_IS150	0.748985	14.601	7.67497	9.79483	0.0001	0.093049	0.0465745	0.0657249	0.00606836	-7.36448	0.00741994	0.0222739	yes
PO908_06200	NHDLJKDN_01269	phoU	Phosphate_specific_transport_system_accessory_protein_PhoU	171.379	238.118	204.749	47.1918	216.57	202.771	209.671	9.75772	1.02404	0.034272	0.787117	0.851137	no
PO908_06205	NHDLJKDN_01270	pstB3_1	Phosphate_import_ATP_binding_protein_PstB_3	85.5905	122.789	104.19	26.3036	124.001	115.888	119.944	5.73702	1.15121	0.203148	0.45972	0.581377	no
PO908_06210	NHDLJKDN_01271	pstB3_2	Phosphate_import_ATP_binding_protein_PstB_3	54.3779	77.3832	65.8806	16.2673	91.3421	86.446	88.8941	3.46211	1.34932	0.432234	0.18714	0.298332	no
PO908_06215	NHDLJKDN_01272		hypothetical_protein	108.841	150.04	129.441	29.1318	192.791	187.487	190.139	3.75078	1.46893	0.554764	0.0537321	0.111552	no
PO908_06220	NHDLJKDN_01273	pstC	Phosphate_transport_system_permease_protein_PstC	34.3091	49.6895	41.9993	10.8756	55.4335	54.7757	55.1046	0.465137	1.31204	0.391807	0.260124	0.378064	no
PO908_06225	NHDLJKDN_01274	pstS1	Phosphate_binding_protein_PstS_1	146.439	175.192	160.816	20.3315	179.447	182.001	180.724	1.80544	1.1238	0.16838	0.502433	0.61916	no
PO908_06230	NHDLJKDN_01275	rsmF	Ribosomal_RNA_small_subunit_methyltransferase_F	41.1825	64.2269	52.7047	16.2949	56.0396	63.8107	59.9252	5.49495	1.137	0.18523	0.499543	0.616946	no
PO908_06235	NHDLJKDN_01276	suhB	Fructose_1__6_bisphosphatase_inositol_1_monophosphatase	95.0075	115.097	105.052	14.2056	74.3221	74.366	74.3441	0.0310689	0.707686	-0.49882	0.179918	0.289488	no
PO908_06240	NHDLJKDN_01277		hypothetical_protein	103.899	126.415	115.157	15.9211	63.1692	66.7371	64.9532	2.52288	0.564042	-0.826126	0.0770487	0.146874	no
PO908_06245	NHDLJKDN_01278	spxA_1	Regulatory_protein_Spx	354.966	488.09	421.528	94.1332	118.829	144.403	131.616	18.0839	0.312236	-1.67929	1.24803e-07	9.79823e-07	yes
PO908_06250	NHDLJKDN_01279	ribF	Bifunctional_riboflavin_kinase_FMN_adenylyltransferase	521.624	745.429	633.526	158.254	91.4122	110.817	101.115	13.7214	0.159606	-2.64741	6.6357e-24	2.99184e-22	yes
PO908_06255	NHDLJKDN_01280	truB	tRNA_pseudouridine_synthase_B	91.5301	94.3968	92.9634	2.02708	66.6284	59.6766	63.1525	4.91573	0.679326	-0.557823	0.164841	0.270047	no
PO908_06260	NHDLJKDN_01281		hypothetical_protein	16.0376	23.1771	19.6074	5.04841	13.8725	9.35906	11.6158	3.1915	0.592419	-0.75531	0.597403	0.70439	no
PO908_06265	NHDLJKDN_01282		hypothetical_protein	54.8687	56.0366	55.4526	0.825831	40.1322	30.7984	35.4653	6.60001	0.63956	-0.644849	0.157435	0.261844	no
PO908_06270	NHDLJKDN_01283		Putative_multidrug_export_ATP_binding_permease_protein	11.2775	23.847	17.5623	8.88799	131.389	144.045	137.717	8.94865	7.84163	2.97115	3.10657e-16	7.49189e-15	yes
PO908_06275	NHDLJKDN_01284		putative_ABC_transporter_ATP_binding_protein	8.53053	21.5722	15.0514	9.22188	99.4132	108.634	104.024	6.52022	6.91124	2.78894	1.60779e-11	2.22303e-10	yes
PO908_06280	NHDLJKDN_01285		hypothetical_protein	100.422	121.324	110.873	14.7802	89.5281	91.98	90.7541	1.73373	0.81854	-0.288876	0.428003	0.549763	no
PO908_06285	NHDLJKDN_01286		hypothetical_protein	84.0069	88.4966	86.2518	3.17467	50.0668	56.738	53.4024	4.71722	0.619146	-0.691649	0.120591	0.210071	no
PO908_06290	NHDLJKDN_01287	pcrA	ATP_dependent_DNA_helicase_PcrA	73.7938	89.7769	81.7853	11.3018	58.7851	63.4383	61.1117	3.2903	0.747221	-0.420393	0.17114	0.277952	no
PO908_06295	NHDLJKDN_01288	fieF	Ferrous_iron_efflux_pump_FieF	64.5212	83.7035	74.1123	13.5639	49.148	49.28	49.214	0.0933381	0.664045	-0.590646	0.106426	0.189792	no
NA	NHDLJKDN_01289		hypothetical_protein	6.09297	14.7408	10.4169	6.11496	11.443	17.8505	14.6467	4.5308	1.40605	0.491652	0.711108	0.79549	no
PO908_06300	NHDLJKDN_01290	fliY	L_cystine_binding_protein_FliY	132.436	40.5696	86.5028	64.9592	316.408	368.273	342.341	36.6736	3.95757	1.98461	0.000962122	0.00372284	yes
PO908_06305	NHDLJKDN_01291	glnQ_2	Glutamine_transport_ATP_binding_protein_GlnQ	91.2803	33.8672	62.5737	40.5971	225.366	255.831	240.598	21.5419	3.84503	1.943	0.000761485	0.00304559	yes
PO908_06310	NHDLJKDN_01292	yecS	L_cystine_transport_system_permease_protein_YecS	53.1271	27.7185	40.4228	17.9666	112.332	138.893	125.613	18.7811	3.10747	1.63574	0.00188023	0.00680558	yes
PO908_06315	NHDLJKDN_01293	spsB	Signal_peptidase_IB	373.687	306.099	339.893	47.7921	160.763	154.265	157.514	4.59476	0.463423	-1.1096	0.00263978	0.00931108	yes
PO908_06320	NHDLJKDN_01294	pyk	Pyruvate_kinase	1287.32	975.183	1131.25	220.711	742.88	889.826	816.353	103.906	0.721639	-0.470651	0.132952	0.227211	no
PO908_06325	NHDLJKDN_01295	pfkA	ATP_dependent_6_phosphofructokinase	1560.9	1522.1	1541.5	27.437	1110.49	1192.46	1151.48	57.9567	0.746985	-0.42085	0.139912	0.23688	no
PO908_06330	NHDLJKDN_01296	dnaE2	Error_prone_DNA_polymerase	32.1765	39.8217	35.9991	5.40598	54.7521	53.5397	54.1459	0.857308	1.50409	0.58889	0.042283	0.0918271	no
PO908_06335	NHDLJKDN_01297	ytrA	HTH_type_transcriptional_repressor_YtrA	310.46	367.235	338.848	40.146	123.605	117.695	120.65	4.17934	0.356059	-1.48981	2.30384e-05	0.000129489	yes
PO908_06340	NHDLJKDN_01298	skfE	SkfA_peptide_export_ATP_binding_protein_SkfE	145.209	169.552	157.38	17.2131	66.574	61.4451	64.0095	3.62667	0.406718	-1.2979	0.000396555	0.00170634	yes
PO908_06345	NHDLJKDN_01299		hypothetical_protein	60.8888	81.6758	71.2823	14.6987	32.3329	32.4419	32.3874	0.0770647	0.454355	-1.13811	0.0054814	0.017251	yes
PO908_06350	NHDLJKDN_01300		hypothetical_protein	96.0465	107.773	101.91	8.29195	51.9411	61.6816	56.8114	6.88755	0.557467	-0.843042	0.00276504	0.00970338	yes
PO908_06355	NHDLJKDN_01301		hypothetical_protein	59.4464	74.8075	67.127	10.8619	93.3061	100.05	96.6782	4.76878	1.44023	0.526298	0.168952	0.275477	no
PO908_06360	NHDLJKDN_01302	cmoM_2	tRNA_5_carboxymethoxyuridine_methyltransferase	96.0897	105.96	101.025	6.97913	145.522	145.727	145.624	0.144904	1.44147	0.527541	0.0948888	0.17248	no
PO908_06365	NHDLJKDN_01303		hypothetical_protein	83.3581	60.0955	71.7268	16.4492	105.919	100.945	103.432	3.51719	1.44203	0.528103	0.224689	0.343512	no
PO908_06370	NHDLJKDN_01304	gpmA_1	2_3_bisphosphoglycerate_dependent_phosphoglycerate_mutase	63.7386	69.0506	66.3946	3.75616	101.922	104.009	102.965	1.47584	1.55081	0.633022	0.0786166	0.148905	no
PO908_06375	NHDLJKDN_01305	rnz	Ribonuclease_Z	40.6787	48.952	44.8153	5.85008	89.7597	83.0111	86.3854	4.77197	1.92759	0.946795	0.00752674	0.0225585	yes
PO908_06380	NHDLJKDN_01306		hypothetical_protein	12.6395	21.2877	16.9636	6.11517	21.9243	21.3885	21.6564	0.378911	1.27664	0.35235	0.500042	0.616946	no
PO908_06385	NHDLJKDN_01307	hflX	GTPase_HflX	67.5967	72.2749	69.9358	3.30802	98.1976	95.3111	96.7543	2.04108	1.38347	0.468295	0.137452	0.233477	no
PO908_06390	NHDLJKDN_01308	miaA	tRNA_dimethylallyltransferase	72.0776	69.8184	70.948	1.59749	61.9052	66.6594	64.2823	3.36174	0.906049	-0.142339	0.719583	0.801082	no
PO908_06395	NHDLJKDN_01309		hypothetical_protein	41.0592	44.4801	42.7696	2.41895	30.6825	21.2585	25.9705	6.66382	0.607218	-0.719714	0.437048	0.557465	no
PO908_06400	NHDLJKDN_01310	yknZ	putative_ABC_transporter_permease_YknZ	33.5584	42.6984	38.1284	6.4629	81.4361	80.1936	80.8149	0.878613	2.11955	1.08375	0.000981332	0.00378305	yes
PO908_06405	NHDLJKDN_01311	yknY	putative_ABC_transporter_ATP_binding_protein_YknY	23.7586	35.6969	29.7277	8.44166	44.3998	64.2848	54.3423	14.0608	1.828	0.870265	0.0392639	0.0867201	no
PO908_06410	NHDLJKDN_01312	yknX	Putative_efflux_system_component_YknX	48.7159	59.3782	54.047	7.53943	93.6096	85.3824	89.496	5.81749	1.65589	0.727608	0.0278487	0.0661606	no
PO908_06415	NHDLJKDN_01313	gor	Glutathione_reductase	233.641	237.598	235.619	2.79743	94.4443	95.978	95.2112	1.08445	0.404089	-1.30726	2.12094e-05	0.000119859	yes
NA	NHDLJKDN_01314		hypothetical_protein	18.3869	32.2652	25.326	9.81346	2.67364	4.66126	3.66745	1.40546	0.14481	-2.78777	0.0495429	0.105171	no
PO908_06420	NHDLJKDN_01315	bioY2	Biotin_transporter_BioY2	2.31092	16.4105	9.36074	9.96994	0.800762	2.10771	1.45423	0.92415	0.155355	-2.68636	0.0659467	0.129643	no
PO908_06425	NHDLJKDN_01316		hypothetical_protein	1.11018	14.5467	7.82846	9.50109	3.29632	2.27321	2.78476	0.723448	0.355723	-1.49117	0.409202	0.533094	no
PO908_06430	NHDLJKDN_01317		hypothetical_protein	0.866343	0.0001	0.433221	0.612526	0.676985	1.48812	1.08255	0.573557	2.49884	1.32126	0.757078	0.828429	no
PO908_06435	NHDLJKDN_01318	yfnB	Putative_HAD_hydrolase_YfnB	30.8856	44.2662	37.5759	9.46151	13.9442	14.1545	14.0493	0.148672	0.373893	-1.4193	0.00861286	0.0251947	yes
PO908_06440	NHDLJKDN_01319		hypothetical_protein	20.3441	36.4977	28.4209	11.4223	13.3983	9.12058	11.2594	3.02481	0.396168	-1.33582	0.110886	0.197406	no
PO908_06445	NHDLJKDN_01320		hypothetical_protein	6.5842	19.7012	13.1427	9.27509	7.12183	7.79123	7.45653	0.473337	0.567352	-0.817683	0.429284	0.55095	no
PO908_06450	NHDLJKDN_01321		hypothetical_protein	8.79439	21.0232	14.9088	8.64706	5.87155	7.83979	6.85567	1.39175	0.459841	-1.12079	0.164012	0.269114	no
PO908_06455	NHDLJKDN_01322	pheT	Phenylalanine__tRNA_ligase_beta_subunit	173.351	125.141	149.246	34.0896	155.677	170.02	162.848	10.1419	1.09114	0.125837	0.754486	0.82619	no
PO908_06460	NHDLJKDN_01323	paiA	Spermidine_spermine_N_1__acetyltransferase	138.512	107.033	122.772	22.2586	130.518	159.536	145.027	20.5185	1.18127	0.240337	0.574715	0.685971	no
PO908_06465	NHDLJKDN_01324	pheS	Phenylalanine__tRNA_ligase_alpha_subunit	58.5815	55.3336	56.9575	2.29666	59.3749	67.3757	63.3753	5.65741	1.11268	0.154034	0.665135	0.760469	no
PO908_06470	NHDLJKDN_01325	ettA	Energy_dependent_translational_throttle_protein_EttA	67.9059	65.6887	66.7973	1.56781	37.3904	48.1296	42.76	7.59377	0.640145	-0.643528	0.0436598	0.0941273	no
PO908_06475	NHDLJKDN_01326	cca	CCA_adding_enzyme	47.2382	55.5579	51.3981	5.88288	47.385	52.0515	49.7183	3.29969	0.967318	-0.0479378	0.945139	0.965625	no
PO908_06480	NHDLJKDN_01327	dapB	4_hydroxy_tetrahydrodipicolinate_reductase	249.49	251.543	250.517	1.4517	107.383	113.237	110.31	4.1399	0.44033	-1.18334	0.0002062	0.000935794	yes
PO908_06485	NHDLJKDN_01328		DegV_domain_containing_protein	304.203	293.961	299.082	7.242	108.778	114.676	111.727	4.17003	0.373567	-1.42056	6.88876e-06	4.27763e-05	yes
PO908_06490	NHDLJKDN_01329		hypothetical_protein	301.915	296.026	298.971	4.16439	121.956	102.956	112.456	13.4349	0.376143	-1.41065	0.000390227	0.0016861	yes
PO908_06495	NHDLJKDN_01330	fruA	PTS_system_fructose_specific_EIIABC_component	23.1421	130.983	77.0624	76.2548	33.3516	49.1618	41.2567	11.1795	0.535368	-0.901397	0.197498	0.311965	no
PO908_06500	NHDLJKDN_01331	lacC_1	Tagatose_6_phosphate_kinase	50.985	191.361	121.173	99.2611	53.3912	70.4515	61.9214	12.0635	0.511015	-0.968562	0.102511	0.183917	no
PO908_06505	NHDLJKDN_01332	lacR_1	Lactose_phosphotransferase_system_repressor	29.2877	90.4986	59.8932	43.2827	20.4673	28.2054	24.3364	5.47163	0.40633	-1.29928	0.0326604	0.0749465	no
PO908_06510	NHDLJKDN_01333	pepN	Aminopeptidase_N	447.194	399.05	423.122	34.0432	204.113	214.587	209.35	7.4059	0.494775	-1.01516	0.00081574	0.00323488	yes
PO908_06515	NHDLJKDN_01334	yumC	Ferredoxin__NADP_reductase_2	270.718	279.081	274.899	5.91347	79.4718	74.3806	76.9262	3.59999	0.279834	-1.83736	2.4801e-08	2.17955e-07	yes
PO908_06520	NHDLJKDN_01335	pgcA_2	Phosphoglucomutase	169.264	130.744	150.004	27.2374	76.8135	79.3809	78.0972	1.81542	0.520634	-0.941659	0.00841144	0.0247101	yes
PO908_06525	NHDLJKDN_01336		hypothetical_protein	23.8259	37.9106	30.8682	9.9594	5.09285	3.98585	4.53935	0.782767	0.147056	-2.76557	5.74825e-06	3.61269e-05	yes
PO908_06530	NHDLJKDN_01337		hypothetical_protein	12.3399	23.6394	17.9897	7.98996	4.76629	2.05055	3.40842	1.92032	0.189465	-2.39999	0.0676738	0.132661	no
PO908_06535	NHDLJKDN_01338		hypothetical_protein	30.0912	49.5206	39.8059	13.7387	14.1133	7.46371	10.7885	4.70199	0.271028	-1.88349	0.0966362	0.174819	no
PO908_06545	NHDLJKDN_01339		hypothetical_protein	34.4482	52.7057	43.577	12.91	13.8715	7.97324	10.9224	4.17069	0.250645	-1.99628	0.0185576	0.0473414	yes
NA	NHDLJKDN_01340		hypothetical_protein	2.61077	15.5974	9.10408	9.18292	0.433602	0.322941	0.378271	0.0782491	0.0415497	-4.58902	0.141367	0.239149	no
PO908_06550	NHDLJKDN_01341		hypothetical_protein	8.32565	21.3029	14.8143	9.17629	4.66024	3.48694	4.07359	0.829646	0.274977	-1.86262	0.162568	0.26738	no
PO908_06555	NHDLJKDN_01342		IS3_family_transposase_ISLmo5	2.4404	15.61	9.0252	9.31232	1.21351	1.02837	1.12094	0.130919	0.124201	-3.00925	0.0189537	0.048174	yes
PO908_06560	NHDLJKDN_01343		putative_RNA_methyltransferase	28.8447	41.7018	35.2732	9.09131	21.8315	16.4748	19.1531	3.78776	0.542994	-0.880993	0.0825901	0.154517	no
PO908_06565	NHDLJKDN_01344	tagU_1	Polyisoprenyl_teichoic_acid__peptidoglycan_teichoic_acid_transferase_TagU	158.945	161.071	160.008	1.50352	164.038	160.883	162.461	2.2306	1.01533	0.0219461	0.885546	0.921536	no
PO908_06570	NHDLJKDN_01345	pheA	Bifunctional_chorismate_mutase_prephenate_dehydratase	71.4965	71.7982	71.6474	0.213316	69.7915	77.4238	73.6077	5.39679	1.02736	0.0389424	0.890536	0.924873	no
PO908_06575	NHDLJKDN_01346	aroK	Shikimate_kinase	55.6136	56.3317	55.9727	0.507796	46.6317	51.9427	49.2872	3.75544	0.880558	-0.18351	0.707913	0.793377	no
PO908_06580	NHDLJKDN_01347	aroA	3_phosphoshikimate_1_carboxyvinyltransferase	224.242	220.735	222.489	2.48023	203.123	207.876	205.5	3.36072	0.923641	-0.114597	0.744725	0.820551	no
PO908_06585	NHDLJKDN_01348		L_2_hydroxyisocaproate_dehydrogenase	38.0879	46.7342	42.4111	6.11384	64.8194	68.7013	66.7603	2.74495	1.57413	0.654551	0.0599994	0.121049	no
PO908_06590	NHDLJKDN_01349		hypothetical_protein	177.992	227.406	202.699	34.9413	173.99	205.778	189.884	22.4773	0.936777	-0.0942223	0.831641	0.884469	no
PO908_06595	NHDLJKDN_01350		hypothetical_protein	82.411	105.514	93.9626	16.3365	91.4422	105.702	98.5721	10.0831	1.04906	0.0690919	0.745883	0.820669	no
PO908_06600	NHDLJKDN_01351		hypothetical_protein	54.9192	66.2728	60.596	8.02823	81.9177	87.7494	84.8336	4.12368	1.39999	0.485413	0.239473	0.355779	no
PO908_06605	NHDLJKDN_01352		hypothetical_protein	54.601	63.8733	59.2372	6.55646	87.7457	96.161	91.9533	5.95053	1.55229	0.634399	0.0531189	0.1105	no
PO908_06610	NHDLJKDN_01353	aroC	Chorismate_synthase	165.78	186.572	176.176	14.7026	353.714	378.316	366.015	17.3965	2.07755	1.05489	7.81946e-05	0.000394588	yes
PO908_06615	NHDLJKDN_01354	aroB	3_dehydroquinate_synthase	154.7	175.227	164.963	14.5147	356.893	350.974	353.934	4.18569	2.14553	1.10133	9.77825e-05	0.000478304	yes
PO908_06620	NHDLJKDN_01355	aroE	Shikimate_dehydrogenase__NADP____	104.199	109.459	106.829	3.72	156.618	164.025	160.322	5.23715	1.50073	0.585665	0.0572123	0.116446	no
PO908_06625	NHDLJKDN_01356	aroD	3_dehydroquinate_dehydratase	238.72	237.993	238.357	0.514383	184.394	224.901	204.648	28.6429	0.858577	-0.21998	0.465041	0.587333	no
PO908_06630	NHDLJKDN_01357	rlmI	Ribosomal_RNA_large_subunit_methyltransferase_I	325.31	293.514	309.412	22.4831	150.928	184.069	167.498	23.4342	0.541344	-0.885383	0.00306157	0.0105828	yes
PO908_06635	NHDLJKDN_01358	ltaS2	Lipoteichoic_acid_synthase_2	195.587	217.369	206.478	15.4027	46.8393	41.2013	44.0203	3.98666	0.213196	-2.22975	5.28239e-12	8.04802e-11	yes
PO908_06640	NHDLJKDN_01359		hypothetical_protein	22.9184	31.8614	27.3899	6.32366	25.4787	26.143	25.8109	0.469729	0.942348	-0.0856676	0.934064	0.958309	no
PO908_06645	NHDLJKDN_01360	deoD_1	Purine_nucleoside_phosphorylase_DeoD_type	61.3649	63.3087	62.3368	1.3745	71.3086	70.7646	71.0366	0.384676	1.13956	0.188479	0.589082	0.699345	no
PO908_06650	NHDLJKDN_01361	punA	Purine_nucleoside_phosphorylase_1	101.192	102.856	102.024	1.17654	87.8423	78.2878	83.065	6.75608	0.814169	-0.296599	0.479249	0.599495	no
PO908_06655	NHDLJKDN_01362	rpiA	Ribose_5_phosphate_isomerase_A	170.83	165.847	168.339	3.5229	156.088	108.453	132.27	33.6826	0.785741	-0.347874	0.473175	0.594767	no
PO908_06660	NHDLJKDN_01363	mnmE	tRNA_modification_GTPase_MnmE	57.9827	74.8626	66.4227	11.9359	21.5419	24.3984	22.9701	2.01986	0.345818	-1.53192	9.48368e-06	5.75121e-05	yes
PO908_06665	NHDLJKDN_01364		hypothetical_protein	94.049	89.5426	91.7958	3.18654	247.259	274.43	260.844	19.2126	2.84157	1.50669	9.97578e-08	7.9576e-07	yes
PO908_06670	NHDLJKDN_01365	tpiA_1	Triosephosphate_isomerase	239.589	187.511	213.55	36.8244	200.108	248.023	224.065	33.8813	1.04924	0.0693462	0.886983	0.92226	no
PO908_06675	NHDLJKDN_01366	tuf	Elongation_factor_Tu	4127.62	3376.64	3752.13	531.027	1397.88	1307.25	1352.57	64.0834	0.36048	-1.47201	9.77473e-06	5.91044e-05	yes
PO908_06680	NHDLJKDN_01367		hypothetical_protein	7.80868	19.1367	13.4727	8.01012	6.45527	5.12045	5.78786	0.943857	0.4296	-1.21893	0.137633	0.233592	no
PO908_06685	NHDLJKDN_01368	ylaC	RNA_polymerase_sigma_factor_YlaC	10.7728	21.293	16.0329	7.43894	10.8233	6.65811	8.74069	2.94522	0.545172	-0.875217	0.3983	0.52382	no
PO908_06690	NHDLJKDN_01369	ppc	Phosphoenolpyruvate_carboxylase	86.8059	75.7883	81.2971	7.79065	87.6291	88.9762	88.3027	0.952586	1.08617	0.119253	0.700782	0.789417	no
PO908_06695	NHDLJKDN_01370	ftsW	putative_peptidoglycan_glycosyltransferase_FtsW	25.5258	32.7592	29.1425	5.11484	13.9907	17.1865	15.5886	2.25974	0.534909	-0.902634	0.0393042	0.0867201	no
PO908_06700	NHDLJKDN_01371		hypothetical_protein	44.8047	58.4311	51.6179	9.63531	30.0129	22.3819	26.1974	5.39591	0.507526	-0.978446	0.0562763	0.115219	no
PO908_06705	NHDLJKDN_01372		hypothetical_protein	48.4822	48.8592	48.6707	0.266589	33.3344	32.61	32.9722	0.512247	0.677455	-0.561804	0.211228	0.328155	no
PO908_06710	NHDLJKDN_01373		hypothetical_protein	207.844	175.309	191.576	23.0054	139.802	141.239	140.521	1.01608	0.733496	-0.447139	0.244924	0.361546	no
PO908_06715	NHDLJKDN_01374	pspB	Putative_phosphoserine_phosphatase_2	142.039	140.512	141.275	1.07948	115.611	106.589	111.1	6.37984	0.786409	-0.346648	0.382208	0.50876	no
PO908_06720	NHDLJKDN_01375	lysS	Lysine__tRNA_ligase	419.497	408.159	413.828	8.01688	119.369	115.172	117.27	2.96789	0.283379	-1.8192	4.57141e-09	4.47221e-08	yes
PO908_06725	NHDLJKDN_01376		hypothetical_protein	71.5001	69.9862	70.7431	1.07054	26.7967	12.5269	19.6618	10.0903	0.277932	-1.8472	0.00756443	0.0226387	yes
PO908_06730	NHDLJKDN_01377		hypothetical_protein	36.8458	45.4234	41.1346	6.06528	8.79711	3.60985	6.20348	3.66794	0.150809	-2.7292	0.00314748	0.0108436	yes
PO908_06740	NHDLJKDN_01378		hypothetical_protein	21.8922	32.3057	27.099	7.36345	5.35989	3.41848	4.38918	1.37278	0.161969	-2.62621	0.000826008	0.00326313	yes
PO908_06745	NHDLJKDN_01379	gldA	Glycerol_dehydrogenase	3.69202	19.0974	11.3947	10.8933	1284.29	1495.9	1390.09	149.626	121.995	6.93067	6.45959e-38	6.69859e-36	yes
PO908_06750	NHDLJKDN_01380	fsaA	Fructose-6-phosphate aldolase	2.75804	19.057	10.9075	11.5251	1068.71	1189.23	1128.97	85.2145	103.504	6.69354	1.99647e-28	1.25475e-26	yes
PO908_06755	NHDLJKDN_01381		Formate C-acetyltransferase/glycerol dehydratase family glycyl radical enzyme	7.17625	22.2446	14.7104	10.6549	1994.77	2311.05	2152.91	223.641	146.353	7.19331	2.40783e-66	4.99385e-64	yes
PO908_06760	NHDLJKDN_01382	licC_2	Lichenan permease IIC	1.08321	14.6942	7.88869	9.62441	207.124	264.542	235.833	40.6005	29.8951	4.90184	0.000230045	0.00103495	yes
PO908_06765	NHDLJKDN_01383	celA	PTS cellobiose-specific IIB	1.92668	15.8379	8.88231	9.83674	397.979	482.425	440.202	59.7128	49.5594	5.63109	1.80006e-16	4.55282e-15	yes
PO908_06770	NHDLJKDN_01384	licA_2	Lichenan-specific PTS IIA	2.69385	20.2416	11.4677	12.4081	345.019	422.516	383.767	54.7988	33.4651	5.06458	1.0319e-13	1.98164e-12	yes
PO908_06775	NHDLJKDN_01385	sorC	Sorbitol_operon_regulator	50.971	69.8067	60.3888	13.3189	71.6117	71.0455	71.3286	0.400343	1.18116	0.240199	0.420839	0.543475	no
PO908_06780	NHDLJKDN_01386	ydjF	putative_HTH_type_transcriptional_regulator_YdjF	51.9662	65.315	58.6406	9.43904	54.3341	55.4178	54.876	0.766236	0.935801	-0.0957262	0.878271	0.915804	no
PO908_06785	NHDLJKDN_01387	hpdA	4_hydroxyphenylacetate_decarboxylase_activating_enzyme	1.74953	15.6656	8.70755	9.84012	54.9587	53.0991	54.0289	1.31492	6.20483	2.63339	0.000895675	0.00347933	yes
PO908_06790	NHDLJKDN_01388	ywnA	Putative_HTH_type_transcriptional_regulator_YwnA	111.486	165.981	138.734	38.5339	44.367	57.4597	50.9133	9.25791	0.366986	-1.4462	0.000194251	0.000887393	yes
PO908_06795	NHDLJKDN_01389		hypothetical_protein	179.167	239.595	209.381	42.7289	49.4439	57.2492	53.3466	5.51923	0.254782	-1.97267	6.75997e-11	8.54889e-10	yes
PO908_06800	NHDLJKDN_01390	smc_2	Chromosome_partition_protein_Smc	17.5636	27.2841	22.4238	6.87348	19.4083	21.3943	20.4013	1.40433	0.909805	-0.136371	0.795629	0.856066	no
PO908_06805	NHDLJKDN_01391		putative_ABC_transporter_ATP_binding_protein	29.5942	39.7841	34.6891	7.20533	20.8272	21.9011	21.3642	0.759392	0.615875	-0.69929	0.181424	0.291264	no
PO908_06810	NHDLJKDN_01392		hypothetical_protein	5.15714	18.0095	11.5833	9.08798	5.3305	5.47406	5.40228	0.101512	0.466384	-1.10041	0.336993	0.462557	no
PO908_06815	NHDLJKDN_01393	thrS	Threonine__tRNA_ligase	806.805	456.48	631.643	247.717	60.267	67.6328	63.9499	5.20841	0.101244	-3.3041	2.68087e-16	6.69894e-15	yes
PO908_06820	NHDLJKDN_01394		hypothetical_protein	712.543	467.378	589.96	173.358	73.5514	87.91	80.7307	10.153	0.136841	-2.86943	4.34632e-14	8.58502e-13	yes
NA	NHDLJKDN_01395		CRISPR_DR22	0.866491	0.0001	0.433296	0.612631	0.0001	0.0001	0.0001	0	0.000230789	-12.0811	0.704237	0.790974	no
NA	NHDLJKDN_01396		CRISPR_DR22	1.01719	0.0001	0.508642	0.719188	0.0001	0.0001	0.0001	0	0.000196602	-12.3124	0.704237	0.790974	no
NA	NHDLJKDN_01397		tracrRNA	0.696753	0.0001	0.348426	0.492608	0.0001	0.0001	0.0001	0	0.000287005	-11.7666	0.614398	0.72053	no
PO908_06825	NHDLJKDN_01398		hypothetical_protein	476.313	569.173	522.743	65.6622	138.6	171.072	154.836	22.9607	0.296199	-1.75536	1.22781e-12	2.08728e-11	yes
PO908_06830	NHDLJKDN_01399		Flavodoxin	903.468	1060.37	981.921	110.949	201.593	232.815	217.204	22.0769	0.221203	-2.17656	2.85577e-16	6.96808e-15	yes
PO908_06835	NHDLJKDN_01400	nrnA	putative_bifunctional_oligoribonuclease_and_PAP_phosphatase_NrnA	147.284	184.166	165.725	26.0793	105.104	99.6684	102.386	3.84324	0.617807	-0.694773	0.0418998	0.0910904	no
PO908_06840	NHDLJKDN_01401	rpmE2	50S_ribosomal_protein_L31_type_B	2050.11	2311.66	2180.89	184.946	289.641	309.797	299.719	14.2529	0.13743	-2.86323	1.94385e-25	9.83302e-24	yes
PO908_06845	NHDLJKDN_01402		AraC family ligand binding domain-containing protein	8.29711	23.3908	15.844	10.6729	15.2227	14.8566	15.0396	0.258868	0.949235	-0.0751631	0.973783	0.985665	no
PO908_06850	NHDLJKDN_01403	yodJ	Putative_carboxypeptidase_YodJ	30.2362	36.9182	33.5772	4.72489	39.2007	43.4151	41.3079	2.98	1.23024	0.298938	0.459044	0.581231	no
PO908_06855*	NHDLJKDN_01404		hypothetical_protein	43.176	76.6821	59.9291	23.6924	24.8706	26.6364	25.7535	1.24865	0.429733	-1.21849	0.0254682	0.0617068	no
PO908_06855*	NHDLJKDN_01405		hypothetical_protein	193.146	347.676	270.411	109.269	147.433	135.937	141.685	8.12834	0.523962	-0.932465	0.0376761	0.0841123	no
PO908_06855*	NHDLJKDN_01406		hypothetical_protein	61.5524	89.9525	75.7525	20.0819	38.0566	36.0798	37.0682	1.39779	0.489333	-1.03111	0.247334	0.364067	no
PO908_06860	NHDLJKDN_01407	yehX	Glycine_betaine_uptake_system_ATP_binding_protein_YehX	241.956	307.944	274.95	46.6606	178.292	169.845	174.068	5.97262	0.633092	-0.659513	0.0466773	0.0998028	no
PO908_06865	NHDLJKDN_01408		hypothetical_protein	157.603	133.718	145.66	16.8896	92.662	99.2992	95.9806	4.69317	0.658935	-0.601793	0.0727216	0.140302	no
PO908_06870	NHDLJKDN_01409		hypothetical_protein	944.365	543.66	744.012	283.341	444.745	385.838	415.292	41.6531	0.558178	-0.841202	0.0520075	0.109174	no
PO908_06875	NHDLJKDN_01410		hypothetical_protein	53.9696	56.3313	55.1505	1.66995	72.4582	93.0989	82.7786	14.5952	1.50096	0.585884	0.129163	0.22231	no
PO908_06880	NHDLJKDN_01411	qorB	Quinone_oxidoreductase_2	41.0425	43.0198	42.0312	1.39821	66.4117	65.6575	66.0346	0.533319	1.57109	0.651764	0.0842825	0.156914	no
PO908_06885	NHDLJKDN_01412	pepV	Beta_Ala_Xaa_dipeptidase	244.585	227.1	235.843	12.3633	229.431	227.268	228.349	1.52898	0.968228	-0.046581	0.918786	0.947099	no
PO908_06890	NHDLJKDN_01413		Putative_NAD_P_H_nitroreductase	176.076	170.383	173.229	4.02583	101.177	127.357	114.267	18.5125	0.659627	-0.600278	0.0685386	0.133977	no
PO908_06895	NHDLJKDN_01414	uvrC	UvrABC_system_protein_C	42.9853	54.0356	48.5105	7.81376	33.9477	33.9273	33.9375	0.0144236	0.699592	-0.515414	0.161136	0.265446	no
PO908_06900	NHDLJKDN_01415	ptsI	Phosphoenolpyruvate_protein_phosphotransferase	970.614	763.123	866.869	146.718	1005.77	1054.14	1029.95	34.2026	1.18813	0.248692	0.453315	0.575383	no
PO908_06905	NHDLJKDN_01416	ptsH	Phosphocarrier_protein_HPr	1700.42	1176.25	1438.34	370.649	1105.06	1038.95	1072.01	46.7442	0.745311	-0.424086	0.263051	0.380984	no
PO908_06910	NHDLJKDN_01417	nrdH	Glutaredoxin_like_protein_NrdH	194.915	235.605	215.26	28.7722	154.386	176.737	165.562	15.8046	0.769125	-0.37871	0.343705	0.470835	no
PO908_06915	NHDLJKDN_01418	nrdE	Ribonucleoside_diphosphate_reductase_subunit_alpha	219.945	300.329	260.137	56.8395	126.147	124.138	125.143	1.42019	0.481065	-1.0557	0.000336922	0.00147421	yes
PO908_06920	NHDLJKDN_01419	nrdF	Ribonucleoside_diphosphate_reductase_2_subunit_beta	310.326	457.319	383.822	103.939	123.699	133.138	128.418	6.67454	0.334577	-1.57959	6.31801e-08	5.17927e-07	yes
PO908_06925	NHDLJKDN_01420		hypothetical_protein	22.0115	30.3008	26.1561	5.86144	9.9125	12.7091	11.3108	1.97752	0.432434	-1.20945	0.0380557	0.0846862	no
NA	NHDLJKDN_01421		hypothetical_protein	8.28758	18.7654	13.5265	7.40892	3.58109	3.99179	3.78644	0.290409	0.279928	-1.83687	0.230866	0.348738	no
PO908_06935	NHDLJKDN_01422		hypothetical_protein	13.0771	26.3184	19.6978	9.36299	7.95027	6.5275	7.23889	1.00605	0.367498	-1.44419	0.197687	0.312026	no
PO908_06940	NHDLJKDN_01423		Membrane dipeptidase	3.12982	16.4637	9.79674	9.42845	76.2635	82.971	79.6173	4.74296	8.12691	3.02271	2.17893e-07	1.62557e-06	yes
PO908_06945	NHDLJKDN_01424		hypothetical_protein	103.938	96.2606	100.099	5.42886	71.0679	86.5272	78.7976	10.9314	0.787193	-0.345211	0.345329	0.472435	no
PO908_06950	NHDLJKDN_01425	plsC	1_acyl_sn_glycerol_3_phosphate_acyltransferase	180.568	167.319	173.944	9.36869	146.252	150.518	148.385	3.01689	0.853063	-0.229276	0.518738	0.634727	no
PO908_06955	NHDLJKDN_01426	ctpE_2	Calcium_transporting_ATPase_CtpE	99.2574	98.3011	98.7792	0.676206	61.838	53.8322	57.8351	5.66094	0.585499	-0.772262	0.0301392	0.0703135	no
PO908_06960	NHDLJKDN_01427	yfiC	tRNA1_Val___adenine_37__N6__methyltransferase	95.6008	96.4397	96.0202	0.593212	31.3825	30.177	30.7798	0.85247	0.320555	-1.64136	5.24667e-05	0.000277591	yes
PO908_06965	NHDLJKDN_01428		hypothetical_protein	98.0673	89.3583	93.7128	6.15815	31.264	25.8451	28.5546	3.83174	0.304703	-1.71452	0.00427668	0.0141465	yes
PO908_06970	NHDLJKDN_01429		hypothetical_protein	2.76651	16.2176	9.49205	9.51135	1.67972	2.0605	1.87011	0.269254	0.197019	-2.3436	0.0108264	0.0304135	yes
PO908_06975	NHDLJKDN_01430	lacE	PTS_system_lactose_specific_EIICB_component	2.92771	16.5319	9.7298	9.61961	3.53031	3.11889	3.3246	0.290919	0.341693	-1.54923	0.121801	0.211749	no
PO908_06980	NHDLJKDN_01431	lacF_2	PTS_system_lactose_specific_EIIA_component	7.55845	18.3173	12.9379	7.60769	5.20437	5.68917	5.44677	0.342806	0.420994	-1.24813	0.310374	0.435237	no
PO908_06985	NHDLJKDN_01432	lacG	6_phospho_beta_galactosidase	8.38474	21.7084	15.0466	9.42124	7.37455	6.4913	6.93292	0.624558	0.460765	-1.1179	0.124092	0.21519	no
PO908_06990	NHDLJKDN_01433	licT_2	Transcription_antiterminator_LicT	7.0181	20.9729	13.9955	9.86754	3.97102	3.49628	3.73365	0.335693	0.266775	-1.9063	0.03728	0.0834976	no
PO908_06995	NHDLJKDN_01434		hypothetical_protein	2.34456	15.5021	8.92334	9.3038	1.19571	1.05103	1.12337	0.102308	0.125891	-2.98975	0.0480225	0.102257	no
PO908_07000	NHDLJKDN_01435	lacC_2	Tagatose_6_phosphate_kinase	1.35451	14.8885	8.1215	9.56997	0.78156	0.725674	0.753617	0.0395174	0.0927928	-3.42984	0.0156421	0.0413797	yes
PO908_07005	NHDLJKDN_01436	gatC_1	PTS_system_galactitol_specific_EIIC_component	2.43251	16.0467	9.23959	9.62666	4.04494	4.69837	4.37166	0.462045	0.473144	-1.07965	0.314562	0.438736	no
PO908_07010	NHDLJKDN_01437		hypothetical_protein	3.37659	17.1475	10.2621	9.73753	7.48541	10.9944	9.23992	2.48126	0.900396	-0.151368	0.978003	0.98677	no
PO908_07015	NHDLJKDN_01438		hypothetical_protein	2.41829	15.3631	8.89072	9.1534	2.29422	4.32482	3.30952	1.43585	0.372245	-1.42568	0.326723	0.452352	no
PO908_07020	NHDLJKDN_01439	lacA	Galactose_6_phosphate_isomerase_subunit_LacA	28.6835	42.4482	35.5658	9.7331	3.49205	6.1852	4.83862	1.90435	0.136047	-2.87782	5.9219e-05	0.000310152	yes
PO908_07025	NHDLJKDN_01440	lacB	Galactose_6_phosphate_isomerase_subunit_LacB	5.32753	18.4455	11.8865	9.2758	1.12787	0.767831	0.947849	0.254584	0.0797415	-3.64852	0.00469352	0.01521	yes
PO908_07030	NHDLJKDN_01441	lacR_2	Lactose_phosphotransferase_system_repressor	50.6205	57.5327	54.0766	4.88766	36.8679	40.5156	38.6917	2.57931	0.715498	-0.482979	0.254628	0.371378	no
PO908_07035	NHDLJKDN_01442	lacD_2	Tagatose_1_6_diphosphate_aldolase	2.53675	15.8201	9.17841	9.39272	0.48304	1.12989	0.806463	0.45739	0.0878653	-3.50856	0.00420294	0.013947	yes
PO908_07040	NHDLJKDN_01443	cshA	DEAD_box_ATP_dependent_RNA_helicase_CshA	389.978	733.033	561.506	242.576	17.123	19.7441	18.4335	1.85336	0.0328288	-4.9289	1.32771e-54	2.11821e-52	yes
PO908_07045	NHDLJKDN_01444		hypothetical_protein	47.2141	53.5171	50.3656	4.45689	9.56869	8.89768	9.23318	0.474476	0.183323	-2.44754	2.11146e-07	1.58092e-06	yes
PO908_07050	NHDLJKDN_01445	prfC	Peptide_chain_release_factor_3	99.4814	101.45	100.465	1.39169	13.7492	19.3952	16.5722	3.99229	0.164954	-2.59986	1.04951e-15	2.44571e-14	yes
PO908_07055	NHDLJKDN_01446		hypothetical_protein	16.6394	32.4168	24.5281	11.1563	9.32158	9.3884	9.35499	0.0472503	0.381399	-1.39063	0.132312	0.226602	no
PO908_07060	NHDLJKDN_01447		hypothetical_protein	15.7352	21.3238	18.5295	3.95176	2.37752	3.67303	3.02528	0.916061	0.163268	-2.61469	0.00550924	0.0173124	yes
PO908_07065*	NHDLJKDN_01448		hypothetical_protein	18.7506	35.4505	27.1005	11.8086	9.66653	10.6975	10.182	0.728987	0.375712	-1.4123	0.0662301	0.130077	no
PO908_07065*	NHDLJKDN_01449		hypothetical_protein	18.9592	35.3651	27.1622	11.6007	6.80376	9.47638	8.14007	1.88983	0.299684	-1.73849	0.115862	0.204112	no
PO908_07070	NHDLJKDN_01450		hypothetical_protein	23.0182	36.8116	29.9149	9.75335	10.6308	8.04488	9.33786	1.82854	0.312147	-1.6797	0.0107652	0.0302945	yes
PO908_07075	NHDLJKDN_01451		hypothetical_protein	111.201	121.536	116.368	7.30826	38.0849	34.9105	36.4977	2.24462	0.313639	-1.67282	7.09127e-05	0.000363143	yes
PO908_07080	NHDLJKDN_01452	murF	UDP_N_acetylmuramoyl_tripeptide__D_alanyl_D__alanine_ligase	182.96	200.97	191.965	12.7352	55.0454	57.8905	56.468	2.0118	0.294158	-1.76534	3.9784e-09	3.94794e-08	yes
PO908_07085	NHDLJKDN_01453	ddl	D_alanine__D_alanine_ligase	330.013	384.115	357.064	38.2562	80.2276	73.6972	76.9624	4.61771	0.215542	-2.21396	1.97114e-12	3.19386e-11	yes
PO908_07090	NHDLJKDN_01454	recR	Recombination_protein_RecR	247.063	233.998	240.531	9.23853	134.477	134.86	134.668	0.27069	0.559881	-0.836809	0.0161411	0.0423756	yes
PO908_07095	NHDLJKDN_01455	penA	Penicillin_binding_protein_2B	177.566	178.569	178.067	0.708984	103.548	111.96	107.754	5.94843	0.605131	-0.72468	0.0136451	0.036801	yes
PO908_07100	NHDLJKDN_01456	gpmA_2	2_3_bisphosphoglycerate_dependent_phosphoglycerate_mutase	1577.15	1385.08	1481.12	135.815	603.438	597.685	600.561	4.06819	0.405479	-1.3023	3.86296e-05	0.000209732	yes
PO908_07105	NHDLJKDN_01457	perR	Peroxide_responsive_repressor_PerR	409.378	422.51	415.944	9.28546	105.443	117.416	111.43	8.46583	0.267896	-1.90026	1.24433e-09	1.33801e-08	yes
PO908_07110	NHDLJKDN_01458	hup	DNA_binding_protein_HU	522.562	459.648	491.105	44.4865	129.966	133.574	131.77	2.55124	0.268314	-1.89801	2.54562e-07	1.87886e-06	yes
PO908_07115	NHDLJKDN_01459		DegV_domain_containing_protein	437.289	402.339	419.814	24.7132	182.948	180.93	181.939	1.42685	0.43338	-1.2063	0.000204791	0.000931442	yes
PO908_07120	NHDLJKDN_01460	yclN	Petrobactin_import_system_permease_protein_YclN	0.609529	14.3089	7.45921	9.68692	0.355686	0.222756	0.289221	0.0939957	0.0387737	-4.68878	0.00473818	0.0153068	yes
PO908_07125	NHDLJKDN_01461	yclO	Petrobactin_import_system_permease_protein_YclO	0.0001	14.2036	7.10187	10.0434	0.463512	0.162498	0.313005	0.212849	0.0440736	-4.50394	0.0626359	0.125146	no
PO908_07130	NHDLJKDN_01462	yclP	Petrobactin_import_ATP_binding_protein_YclP	0.583022	14.3244	7.45369	9.71659	0.104143	0.382909	0.243526	0.197117	0.0326719	-4.93581	0.00529635	0.0167961	yes
PO908_07135	NHDLJKDN_01463	yclQ	Petrobactin_binding_protein_YclQ	1.29529	14.7379	8.0166	9.50537	1.0902	0.671804	0.881002	0.295851	0.109897	-3.18577	0.026795	0.0643203	no
PO908_07140	NHDLJKDN_01464	pphA	Serine_threonine_protein_phosphatase_1	134.695	110.81	122.753	16.8891	176.759	182.771	179.765	4.25152	1.46445	0.550361	0.131599	0.225915	no
PO908_07145	NHDLJKDN_01465	recN	DNA_repair_protein_RecN	65.8706	59.9775	62.924	4.16704	97.8742	102.363	100.119	3.17399	1.5911	0.670027	0.0426493	0.0923325	no
PO908_07150	NHDLJKDN_01466	argR_2	Arginine_repressor	20.6467	27.0039	23.8253	4.49522	29.6093	31.4381	30.5237	1.29319	1.28115	0.357437	0.512983	0.629543	no
PO908_07155	NHDLJKDN_01467	tlyA	Hemolysin_A	42.8256	42.9407	42.8832	0.0813187	77.2686	72.2515	74.76	3.54762	1.74334	0.801856	0.0398573	0.0877537	no
PO908_07160	NHDLJKDN_01468		Farnesyl_diphosphate_synthase	69.4235	59.4715	64.4475	7.03711	123.265	112.989	118.127	7.26605	1.83292	0.874142	0.0224802	0.0556955	no
PO908_07165	NHDLJKDN_01469	xseB	Exodeoxyribonuclease_7_small_subunit	45.236	42.0289	43.6325	2.26776	78.4973	66.4767	72.487	8.49989	1.66131	0.73232	0.225398	0.343959	no
PO908_07170	NHDLJKDN_01470	xseA	Exodeoxyribonuclease_7_large_subunit	66.1457	68.1418	67.1438	1.41145	90.6907	73.1516	81.9212	12.402	1.22009	0.286983	0.384956	0.510338	no
PO908_07175	NHDLJKDN_01471		hypothetical_protein	2.40858	15.374	8.89127	9.1679	0.743318	0.704257	0.723788	0.0276203	0.0814043	-3.61875	0.0363467	0.0816209	no
PO908_07180	NHDLJKDN_01472		hypothetical_protein	3.2287	15.9696	9.59913	9.00915	0.385543	0.895714	0.640629	0.360745	0.0667382	-3.90534	0.0199965	0.0504533	no
PO908_07185	NHDLJKDN_01473	nnrD	ADP_dependent__S__NAD_P_H_hydrate_dehydratase	67.2617	75.966	71.6139	6.15484	43.9732	44.3303	44.1517	0.252533	0.616525	-0.697769	0.0757298	0.145026	no
PO908_07190	NHDLJKDN_01474	folD	Bifunctional_protein_FolD_protein	61.9554	70.3874	66.1714	5.96233	29.1643	31.6182	30.3913	1.73515	0.459281	-1.12255	0.00383062	0.0128348	yes
PO908_07195	NHDLJKDN_01475		FtsX-like permease family protein	22.4302	32.1885	27.3093	6.90014	1.74964	2.33646	2.04305	0.414944	0.0748115	-3.7406	6.52624e-13	1.14707e-11	yes
PO908_07200	NHDLJKDN_01476		putative_ABC_transporter_ATP_binding_protein	13.7791	29.0739	21.4265	10.8151	4.09513	2.65835	3.37674	1.01596	0.157596	-2.66569	0.00177918	0.0064965	yes
PO908_07205	NHDLJKDN_01477		hypothetical_protein	9.58193	22.2612	15.9216	8.96559	1.35098	2.13231	1.74165	0.552489	0.109389	-3.19246	4.48038e-06	2.87688e-05	yes
PO908_07210	NHDLJKDN_01478		hypothetical_protein	14.9892	21.3851	18.1872	4.52257	88.6403	88.5457	88.593	0.0669496	4.87118	2.28427	1.28452e-07	1.00154e-06	yes
PO908_07215	NHDLJKDN_01479		hypothetical_protein	17.3209	24.2469	20.7839	4.89741	158.266	144.637	151.452	9.6372	7.28698	2.86532	2.83944e-06	1.8875e-05	yes
PO908_07220	NHDLJKDN_01480	feoB	Fe_2___transporter_FeoB	7.71207	19.0186	13.3653	7.99491	64.6575	68.4207	66.5391	2.66102	4.97849	2.31571	3.04559e-08	2.6319e-07	yes
PO908_07225	NHDLJKDN_01481		hypothetical_protein	12.1245	22.5998	17.3621	7.4072	77.8425	78.1996	78.021	0.252541	4.49375	2.16792	1.13353e-05	6.79463e-05	yes
PO908_07230	NHDLJKDN_01482		hypothetical_protein	678.507	884.071	781.289	145.356	143.406	190.781	167.093	33.4991	0.213869	-2.2252	4.2809e-14	8.58178e-13	yes
PO908_07235	NHDLJKDN_01483	clpE	ATP_dependent_Clp_protease_ATP_binding_subunit_ClpE	254.691	323.003	288.847	48.3045	237.461	285.696	261.579	34.1074	0.905596	-0.14306	0.617215	0.721845	no
PO908_07240	NHDLJKDN_01484		hypothetical_protein	7.47838	18.8333	13.1558	8.02914	3.16155	3.8755	3.51853	0.504837	0.26745	-1.90266	0.0518265	0.109014	no
PO908_07245	NHDLJKDN_01485		hypothetical_protein	3.42377	15.9587	9.69123	8.86353	25.9871	20.505	23.246	3.87641	2.39867	1.26223	0.0617013	0.124001	no
PO908_07250	NHDLJKDN_01486		hypothetical_protein	81.5986	51.1819	66.3903	21.5078	99.603	101.139	100.371	1.08622	1.51183	0.5963	0.253533	0.370301	no
PO908_07255	NHDLJKDN_01487		hypothetical_protein	195.516	165.574	180.545	21.1725	133.318	149.939	141.628	11.753	0.784448	-0.35025	0.38432	0.509968	no
PO908_07260	NHDLJKDN_01488		hypothetical_protein	32.5956	61.2634	46.9295	20.2712	16.9746	16.7771	16.8758	0.139683	0.359599	-1.47554	0.000442428	0.00189195	yes
PO908_07265	NHDLJKDN_01489		hypothetical_protein	41.3629	68.0115	54.6872	18.8434	20.6832	21.2637	20.9735	0.410512	0.383517	-1.38264	0.0496524	0.105296	no
PO908_07270	NHDLJKDN_01490		hypothetical_protein	125.323	150.156	137.739	17.56	59.4474	58.107	58.7772	0.947814	0.426728	-1.22861	0.00133353	0.00501042	yes
PO908_07275	NHDLJKDN_01491		hypothetical_protein	167.192	210.999	189.095	30.9761	77.6849	72.3369	75.0109	3.78155	0.396683	-1.33394	7.25995e-05	0.000369048	yes
PO908_07280	NHDLJKDN_01492	atl	DNA_base_flipping_protein	323.325	557.833	440.579	165.822	71.8552	93.4095	82.6324	15.2412	0.187554	-2.41462	6.87887e-12	1.01906e-10	yes
PO908_07285	NHDLJKDN_01493		hypothetical_protein	273.48	406.649	340.064	94.1649	53.1529	65.762	59.4575	8.91596	0.174842	-2.51588	5.5054e-17	1.52243e-15	yes
PO908_07290	NHDLJKDN_01494	ribU	Riboflavin_transporter_RibU	620.084	778.908	699.496	112.306	153.08	186.826	169.953	23.862	0.242965	-2.04118	5.61242e-15	1.22528e-13	yes
NA	NHDLJKDN_01495		FMN	910.784	935.328	923.056	17.3556	139.024	204.824	171.924	46.5282	0.186255	-2.42465	3.64267e-15	8.21184e-14	yes
PO908_07295	NHDLJKDN_01496	trmL	tRNA__cytidine_34__2__O__methyltransferase	1047.34	1356.48	1201.91	218.592	215.726	243.325	229.526	19.5155	0.190967	-2.3886	4.7458e-20	1.69703e-18	yes
NA	NHDLJKDN_01497		23S_methyl RNA motif	1569.98	2655.44	2112.71	767.537	221.811	243.426	232.618	15.2841	0.110104	-3.18306	1.18911e-20	4.56706e-19	yes
PO908_07300	NHDLJKDN_01498	trkA	Trk_system_potassium_uptake_protein_TrkA	40.8478	48.346	44.5969	5.30205	21.7462	20.8308	21.2885	0.647273	0.477354	-1.06687	0.00894272	0.026002	yes
PO908_07305	NHDLJKDN_01499	trkG	Trk_system_potassium_uptake_protein_TrkG	18.632	28.9651	23.7985	7.30657	9.75734	10.9101	10.3337	0.815144	0.434217	-1.20351	0.0128349	0.0351182	yes
PO908_07310*	NHDLJKDN_01500	femB	Aminoacyltransferase_FemB	1.04987	15.3273	8.1886	10.0957	0.067124	0.034732	0.050928	0.0229046	0.00621938	-7.32901	0.000147023	0.00068677	yes
PO908_07310*	NHDLJKDN_01501		hypothetical_protein	0.777603	14.7622	7.76989	9.88859	0.152614	0.078365	0.115489	0.052502	0.0148637	-6.07206	0.00945862	0.0270955	yes
PO908_07315	NHDLJKDN_01502		hypothetical_protein	4.51071	18.9297	11.7202	10.1958	9.06588	8.03075	8.54832	0.731947	0.729367	-0.455284	0.75979	0.829808	no
PO908_07320	NHDLJKDN_01503		Putative_membrane_protein_insertion_efficiency_factor	69.3085	93.995	81.6518	17.456	77.2179	65.8254	71.5217	8.05573	0.875936	-0.191103	0.798104	0.857207	no
PO908_07325	NHDLJKDN_01504	rluB_1	Ribosomal_large_subunit_pseudouridine_synthase_B	138.719	159.103	148.911	14.4138	153.059	139.065	146.062	9.89497	0.98087	-0.0278668	0.972314	0.985008	no
PO908_07330	NHDLJKDN_01505	scpB	Segregation_and_condensation_protein_B	194.063	214.131	204.097	14.1901	240.647	198.397	219.522	29.8756	1.07557	0.105108	0.674929	0.769122	no
PO908_07335	NHDLJKDN_01506	scpA	Segregation_and_condensation_protein_A	156.34	186.067	171.204	21.0198	286.578	233.457	260.018	37.5624	1.51876	0.602897	0.0595126	0.120536	no
PO908_07340	NHDLJKDN_01507		Tyrosine_recombinase_XerD_like_protein	70.3542	77.4265	73.8904	5.00092	100.91	100.515	100.712	0.279343	1.363	0.446784	0.184519	0.294793	no
PO908_07345	NHDLJKDN_01508		hypothetical_protein	149.458	174.069	161.764	17.4026	269.808	265.567	267.688	2.99871	1.6548	0.726661	0.0199642	0.0504533	no
PO908_07350	NHDLJKDN_01509		hypothetical_protein	204.361	238.342	221.352	24.0276	363.59	364.171	363.88	0.410867	1.6439	0.717124	0.0134208	0.0363683	yes
PO908_07355	NHDLJKDN_01510		dITP_XTP_pyrophosphatase	169.753	175.776	172.765	4.25887	197.096	195.936	196.516	0.820657	1.13748	0.185836	0.500023	0.616946	no
PO908_07360	NHDLJKDN_01511	murI	Glutamate_racemase	309.542	293.58	301.561	11.2874	330.349	298.187	314.268	22.7423	1.04214	0.0595461	0.799775	0.858114	no
PO908_07365	NHDLJKDN_01512		hypothetical_protein	114.316	106.37	110.343	5.61804	78.0365	60.1036	69.07	12.6804	0.625958	-0.675863	0.234934	0.351519	no
PO908_07370	NHDLJKDN_01513	lysA	Diaminopimelate_decarboxylase	106.466	124.946	115.706	13.0676	125.636	141.827	133.731	11.4489	1.15579	0.208877	0.414502	0.536963	no
PO908_07375	NHDLJKDN_01514	ybhL	Inner_membrane_protein_YbhL	154.682	193.886	174.284	27.7213	69.1438	72.8323	70.988	2.60815	0.407313	-1.29579	9.70455e-05	0.000475821	yes
PO908_07380	NHDLJKDN_01515		hypothetical_protein	305.9	299.47	302.685	4.54628	176.01	143.722	159.866	22.831	0.52816	-0.920954	0.0182428	0.0467274	yes
PO908_07385	NHDLJKDN_01516		Putative_TrmH_family_tRNA_rRNA_methyltransferase	128.489	120.138	124.313	5.90504	67.4308	76.3013	71.8661	6.27242	0.578104	-0.790598	0.0267303	0.0642395	no
PO908_07390	NHDLJKDN_01517	acyP	Acylphosphatase	32.8367	39.235	36.0359	4.52428	9.69111	12.0676	10.8794	1.68046	0.301904	-1.72784	0.0260334	0.0629293	no
PO908_07395	NHDLJKDN_01518	yidC	Membrane_protein_insertase_YidC	132.419	108.05	120.235	17.2315	63.28	66.8132	65.0466	2.49837	0.540997	-0.886309	0.0192079	0.0487604	yes
PO908_07400	NHDLJKDN_01519		hypothetical_protein	366.818	409.153	387.986	29.9352	131.965	144.745	138.355	9.03672	0.356599	-1.48763	1.21183e-06	8.34994e-06	yes
PO908_07405	NHDLJKDN_01520	greA	Transcription_elongation_factor_GreA	395.421	444.68	420.05	34.8314	176.012	143.223	159.617	23.1854	0.379996	-1.39595	0.000141627	0.000664558	yes
PO908_07410	NHDLJKDN_01521	mltG	Endolytic_murein_transglycosylase	238.905	248.884	243.894	7.05667	65.9341	70.4667	68.2004	3.20504	0.279631	-1.8384	2.71972e-10	3.25364e-09	yes
PO908_07415	NHDLJKDN_01522		hypothetical_protein	43.2496	56.3179	49.7838	9.24071	13.0896	15.6392	14.3644	1.80288	0.288536	-1.79318	0.00087655	0.00342685	yes
PO908_07420	NHDLJKDN_01523		hypothetical_protein	252.651	272.528	262.59	14.0553	102.483	119.793	111.138	12.2406	0.423238	-1.24046	7.89036e-05	0.000397199	yes
PO908_07425	NHDLJKDN_01524	murC	UDP_N_acetylmuramate__L_alanine_ligase	277.116	269.29	273.203	5.5334	142.048	166.35	154.199	17.1841	0.564413	-0.825177	0.00418955	0.0139249	yes
PO908_07430	NHDLJKDN_01525		hypothetical_protein	168.955	172.81	170.883	2.72604	98.0831	95.7865	96.9348	1.62396	0.567259	-0.81792	0.0229345	0.0563581	no
PO908_07435	NHDLJKDN_01526	rapA	RNA_polymerase_associated_protein_RapA	63.7811	76.0087	69.8949	8.6462	72.7799	79.1062	75.9431	4.47337	1.08653	0.119732	0.593594	0.702767	no
PO908_07440	NHDLJKDN_01527		hypothetical_protein	31.3482	55.4993	43.4237	17.0774	42.8998	38.689	40.7944	2.97749	0.939448	-0.090114	0.980214	0.987835	no
PO908_07445	NHDLJKDN_01528	der	GTPase_Der	287.173	405.269	346.221	83.5062	376.827	385.28	381.054	5.97692	1.10061	0.138302	0.500352	0.616962	no
PO908_07450	NHDLJKDN_01529	frp	NADPH_flavin_oxidoreductase	117.446	138.964	128.205	15.2155	206.471	196.064	201.268	7.35913	1.56989	0.650664	0.033666	0.0766448	no
PO908_07455	NHDLJKDN_01530	dnaI	Primosomal_protein_DnaI	310.345	299.991	305.168	7.32147	418.018	445.079	431.549	19.1345	1.41413	0.499919	0.0830608	0.154917	no
PO908_07460	NHDLJKDN_01531		hypothetical_protein	183.837	170.653	177.245	9.32258	197.634	217.255	207.444	13.8736	1.17038	0.226981	0.451551	0.573846	no
PO908_07465	NHDLJKDN_01532	nrdR	Transcriptional_repressor_NrdR	507.562	454.206	480.884	37.7289	443.224	529.368	486.296	60.9131	1.01125	0.0161449	0.97266	0.985008	no
PO908_07470	NHDLJKDN_01533		hypothetical_protein	0.955563	14.7602	7.85789	9.76137	1.35964	1.51134	1.43549	0.10727	0.182681	-2.4526	0.135514	0.230752	no
PO908_07475	NHDLJKDN_01534	mapP	Maltose_6__phosphate_phosphatase	37.1763	56.9265	47.0514	13.9655	87.3768	93.9877	90.6823	4.67466	1.9273	0.946583	0.00637966	0.0194866	yes
PO908_07480	NHDLJKDN_01535	ptsG	PTS_system_glucose_specific_EIICBA_component	266.944	389.203	328.074	86.4496	1212.6	1380.74	1296.67	118.894	3.95238	1.98272	6.15399e-16	1.46706e-14	yes
PO908_07485	NHDLJKDN_01536	arlR_2	Response_regulator_ArlR	1135.68	1029.79	1082.74	74.8754	671.95	660.92	666.435	7.79967	0.615509	-0.700148	0.0269561	0.0645577	no
PO908_07490	NHDLJKDN_01537	gnd	6_phosphogluconate_dehydrogenase__decarboxylating	986.559	878.825	932.692	76.179	538.735	542.213	540.474	2.4596	0.579478	-0.787175	0.0110557	0.0309859	yes
PO908_07495	NHDLJKDN_01538		hypothetical_protein	79.2125	67.1751	73.1938	8.51172	22.9231	12.9791	17.9511	7.03152	0.245255	-2.02765	0.000656795	0.00268148	yes
PO908_07500	NHDLJKDN_01539		hypothetical_protein	144.202	131.544	137.873	8.95045	48.5904	29.2851	38.9378	13.6509	0.282418	-1.8241	0.000475475	0.0020058	yes
NA	NHDLJKDN_01540		hypothetical_protein	5.28044	19.4664	12.3734	10.031	1.53183	1.57403	1.55293	0.0298392	0.125505	-2.99418	0.00599376	0.0185538	yes
PO908_07510	NHDLJKDN_01541		hypothetical_protein	0.699763	14.3124	7.5061	9.62562	0.213326	0.207532	0.210429	0.00409698	0.0280344	-5.15666	0.000786143	0.00312349	yes
PO908_07515	NHDLJKDN_01542	htpX	Protease_HtpX	219.924	177.268	198.596	30.1625	137.434	177.544	157.489	28.3622	0.793015	-0.334579	0.299058	0.423665	no
PO908_07520	NHDLJKDN_01543	lemA	Protein_LemA	177.984	153.18	165.582	17.539	154.547	122.157	138.352	22.9035	0.835548	-0.259206	0.577578	0.688446	no
PO908_07525	NHDLJKDN_01544	rsmG	Ribosomal_RNA_small_subunit_methyltransferase_G	9.06349	20.279	14.6712	7.93056	4.41775	3.71912	4.06843	0.494002	0.277307	-1.85045	0.0380514	0.0846862	no
PO908_07530	NHDLJKDN_01545	gspA	General_stress_protein_A	69.9337	72.6345	71.2841	1.90972	82.6309	89.8023	86.2166	5.071	1.20948	0.274385	0.408709	0.533094	no
PO908_07535	NHDLJKDN_01546	ydfG	NADP_dependent_3_hydroxy_acid_dehydrogenase_YdfG	125.559	108.809	117.184	11.844	138.597	153.024	145.81	10.2016	1.24429	0.315319	0.373826	0.500543	no
PO908_07540	NHDLJKDN_01547	ecfT_1	Energy_coupling_factor_transporter_transmembrane_protein_EcfT	21.1612	29.3561	25.2586	5.79473	23.4632	29.248	26.3556	4.09045	1.04343	0.0613313	0.849705	0.895927	no
PO908_07545	NHDLJKDN_01548	ykoD_1	Putative_HMP_thiamine_import_ATP_binding_protein_YkoD	58.0563	67.7864	62.9214	6.88024	90.0564	90.9055	90.481	0.600435	1.438	0.524064	0.0719012	0.138978	no
PO908_07550	NHDLJKDN_01549	deoD_2	Purine_nucleoside_phosphorylase_DeoD_type	34.9677	43.3042	39.136	5.89479	46.9705	51.0299	49.0002	2.87045	1.25205	0.324293	0.38424	0.509968	no
PO908_07555	NHDLJKDN_01550		hypothetical_protein	54.8776	90.8899	72.8837	25.4645	48.1482	59.6087	53.8785	8.1038	0.739239	-0.435887	0.347461	0.474718	no
PO908_07560	NHDLJKDN_01551	salL	Adenosyl_chloride_synthase	258.794	333.863	296.329	53.0815	113.813	128.879	121.346	10.6535	0.409499	-1.28807	5.19865e-06	3.29724e-05	yes
PO908_07565	NHDLJKDN_01552		hypothetical_protein	44.5605	37.5224	41.0415	4.97666	28.6734	23.4161	26.0447	3.7175	0.634595	-0.656091	0.265856	0.383973	no
PO908_07570*	NHDLJKDN_01553		IS3_family_transposase_ISSpn4	391.564	511.363	451.463	84.7103	129.793	133.076	131.434	2.3211	0.29113	-1.78027	6.92387e-10	7.72049e-09	yes
PO908_07570*	NHDLJKDN_01554		hypothetical_protein	610.387	790.688	700.537	127.492	195.705	196.078	195.892	0.264313	0.27963	-1.83841	3.73617e-10	4.3049e-09	yes
PO908_07575	NHDLJKDN_01555		tRNA_Pro	44.117	74.1762	59.1466	21.2551	11.431	13.3	12.3655	1.32155	0.209065	-2.25797	0.0631261	0.125692	no
PO908_07580	NHDLJKDN_01556		tRNA_Arg	726.047	1048.96	887.505	228.336	182.707	247.833	215.27	46.051	0.242557	-2.0436	1.47381e-07	1.1321e-06	yes
PO908_07585	NHDLJKDN_01557		tRNA_Leu	1447.63	1698.15	1572.89	177.146	371.549	548.907	460.228	125.411	0.2926	-1.773	1.70182e-08	1.52137e-07	yes
PO908_07590	NHDLJKDN_01558		tRNA_Gly	977.047	1125.58	1051.31	105.03	291.936	383.031	337.483	64.4144	0.321011	-1.63931	4.385e-06	2.85094e-05	yes
PO908_07595	NHDLJKDN_01559		tRNA_Thr	739.304	841.406	790.355	72.1971	319.275	295.685	307.48	16.6813	0.38904	-1.36201	0.00130805	0.00492358	yes
PO908_07600	NHDLJKDN_01560		tRNA_Leu	2044.46	2125.91	2085.19	57.5937	611.175	720.742	665.959	77.4758	0.319376	-1.64667	1.04991e-07	8.31112e-07	yes
PO908_07605	NHDLJKDN_01561		tRNA_Lys	2933.67	3027.3	2980.48	66.2027	883.37	1019.76	951.563	96.4398	0.319265	-1.64717	4.53398e-08	3.83815e-07	yes
PO908_07610	NHDLJKDN_01562		tRNA_Asp	569.238	478.746	523.992	63.9877	129.454	155.484	142.469	18.4053	0.271892	-1.8789	0.000115942	0.000554066	yes
PO908_07615	NHDLJKDN_01563		tRNA_Val	315.755	364.39	340.072	34.3903	108.926	136.494	122.71	19.4932	0.360836	-1.47059	0.00439857	0.0144574	yes
PO908_07620	NHDLJKDN_01564		5S_ribosomal_RNA	2763.79	1789.7	2276.74	688.786	1904.54	1152.72	1528.63	531.615	0.671411	-0.574732	0.25342	0.370301	no
PO908_07625	NHDLJKDN_01565		23S_ribosomal_RNA	61198.1	55713.7	58455.9	3878.1	90245.2	80948.4	85596.8	6573.81	1.4643	0.550208	0.0696516	0.135768	no
PO908_07630	NHDLJKDN_01566		tRNA_Ala	99.9644	280.9	190.432	127.941	72.1514	67.9356	70.0435	2.98102	0.367813	-1.44295	0.0828901	0.154738	no
PO908_07635	NHDLJKDN_01567		16S_ribosomal_RNA	47061.9	63359.3	55210.6	11524	53148.2	54442	53795.1	914.825	0.974362	-0.0374699	0.984314	0.990042	no
PO908_07640	NHDLJKDN_01568	metP	Methionine_import_system_permease_protein_MetP	58.618	88.6667	73.6424	21.2476	84.3328	98.9259	91.6294	10.3189	1.24425	0.315274	0.315506	0.439167	no
PO908_07645	NHDLJKDN_01569	metN	Methionine_import_ATP_binding_protein_MetN	76.5412	103.094	89.8178	18.776	101.737	98.1334	99.9354	2.54841	1.11265	0.153994	0.540586	0.65451	no
PO908_07650	NHDLJKDN_01570	dapE	Succinyl_diaminopimelate_desuccinylase	84.7002	101.316	93.008	11.7491	103.31	95.3391	99.3244	5.63613	1.06791	0.094793	0.673741	0.769122	no
PO908_07655	NHDLJKDN_01571	metQ	putative_D_methionine_binding_lipoprotein_MetQ	66.5643	76.5602	71.5622	7.06812	54.1331	46.1059	50.1195	5.67608	0.700362	-0.513826	0.2446	0.361325	no
PO908_07660	NHDLJKDN_01572	tcyA	L_cystine_binding_protein_TcyA	602.851	612.747	607.799	6.99774	136.461	128.819	132.64	5.40309	0.21823	-2.19608	2.23937e-12	3.54539e-11	yes
PO908_07665	NHDLJKDN_01573		hypothetical_protein	0.0001	20.7869	10.3935	14.6985	23.7862	12.473	18.1296	7.99964	1.74432	0.802665	0.607505	0.714072	no
NA	NHDLJKDN_01574		hypothetical_protein	10.4855	20.0785	15.282	6.78328	22.9464	14.4072	18.6768	6.03817	1.22214	0.289414	0.772198	0.840703	no
PO908_07675	NHDLJKDN_01575		hypothetical_protein	29.3281	39.7992	34.5636	7.40418	33.8931	22.7997	28.3464	7.84422	0.820123	-0.286088	0.749483	0.82332	no
PO908_07680	NHDLJKDN_01576	yeeN	putative_transcriptional_regulatory_protein_YeeN	1055.77	1070.05	1062.91	10.0941	232.96	204.2	218.58	20.3365	0.205644	-2.28178	1.5608e-12	2.58969e-11	yes
PO908_07685	NHDLJKDN_01577	tmcAL	tRNA_Met__cytidine_acetate_ligase	32.5625	55.3078	43.9352	16.0834	77.5538	59.944	68.7489	12.452	1.56478	0.645961	0.087568	0.161868	no
PO908_07690	NHDLJKDN_01578		hypothetical_protein	14.0259	26.0457	20.0358	8.49934	41.8445	26.405	34.1247	10.9174	1.70319	0.768239	0.104093	0.18611	no
PO908_07695	NHDLJKDN_01579	COQ3	Ubiquinone_biosynthesis_O_methyltransferase__mitochondrial	25.5466	42.6701	34.1083	12.1082	78.2205	61.3509	69.7857	11.9286	2.046	1.03281	0.0164904	0.0431833	yes
PO908_07700	NHDLJKDN_01580	rsfS	Ribosomal_silencing_factor_RsfS	250.178	271.989	261.084	15.4223	279.753	290.495	285.124	7.59574	1.09208	0.127077	0.641636	0.742193	no
PO908_07705	NHDLJKDN_01581		hypothetical_protein	277.777	292.563	285.17	10.4554	325.208	271.887	298.547	37.703	1.04691	0.0661381	0.757749	0.828451	no
PO908_07710	NHDLJKDN_01582	nadD	Nicotinate_nucleotide_adenylyltransferase	194.692	203.617	199.154	6.31117	207.59	205.834	206.712	1.24216	1.03795	0.0537362	0.808541	0.866622	no
PO908_07715	NHDLJKDN_01583	yhbY	RNA_binding_protein_YhbY	37.024	41.8824	39.4532	3.43543	57.7501	40.4819	49.116	12.2105	1.24492	0.31605	0.545211	0.658188	no
PO908_07720	NHDLJKDN_01584	yqeH	putative_protein_YqeH	226.345	238.803	232.574	8.809	240.209	211.326	225.768	20.4233	0.970734	-0.0428514	0.982724	0.989403	no
PO908_07725	NHDLJKDN_01585	gph_3	Phosphoglycolate_phosphatase	252.636	250.586	251.611	1.44983	227.515	189.592	208.553	26.8159	0.828872	-0.270778	0.519718	0.635551	no
PO908_07730	NHDLJKDN_01586		hypothetical_protein	3.39251	18.2393	10.8159	10.4983	25.4166	17.2056	21.3111	5.80603	1.97035	0.978449	0.207381	0.324366	no
PO908_07735	NHDLJKDN_01587	yicL	putative_inner_membrane_transporter_YicL	161.205	179.553	170.379	12.9739	49.5574	46.4313	47.9944	2.21044	0.281692	-1.82781	1.30609e-07	1.011e-06	yes
PO908_07740	NHDLJKDN_01588	gatB	Aspartyl_glutamyl_tRNA_Asn_Gln__amidotransferase_subunit_B	399.848	281.693	340.771	83.5484	248.064	277.624	262.844	20.9021	0.771321	-0.374596	0.2715	0.38982	no
PO908_07745	NHDLJKDN_01589	gatA	Glutamyl_tRNA_Gln__amidotransferase_subunit_A	229.864	166.955	198.41	44.4836	210.82	215.121	212.971	3.04125	1.07339	0.102174	0.795803	0.856066	no
PO908_07750	NHDLJKDN_01590	gatC_2	Glutamyl_tRNA_Gln__amidotransferase_subunit_C	278.256	218.698	248.477	42.1139	291.038	289.795	290.416	0.878769	1.16878	0.225007	0.569271	0.681679	no
PO908_07755	NHDLJKDN_01591	aspS_1	Aspartate__tRNA_ligase	92.4896	69.3973	80.9435	16.3287	203.625	221.164	212.394	12.4023	2.62398	1.39176	9.53178e-05	0.00046957	yes
PO908_07760	NHDLJKDN_01592	rutB	Peroxyureidoacrylate_ureidoacrylate_amidohydrolase_RutB	337.011	272.965	304.988	45.2878	525.592	549.388	537.49	16.826	1.76233	0.817486	0.0166176	0.0434066	yes
PO908_07765	NHDLJKDN_01593	codY	GTP_sensing_transcriptional_pleiotropic_repressor_CodY	162.132	145.043	153.587	12.0835	267.674	271.979	269.826	3.04411	1.75682	0.81297	0.0137819	0.0371217	yes
PO908_07770	NHDLJKDN_01594	alaA	Glutamate_pyruvate_aminotransferase_AlaA	391.296	370.432	380.864	14.7531	188.461	177.756	183.108	7.56964	0.480771	-1.05658	0.0011123	0.00425629	yes
PO908_07775	NHDLJKDN_01595		Putative_universal_stress_protein	82.901	86.9143	84.9076	2.83783	616.202	546.983	581.593	48.9451	6.84971	2.77604	8.61029e-17	2.31919e-15	yes
PO908_07780	NHDLJKDN_01596	cof	HMP_PP_phosphatase	178.033	229.423	203.728	36.3383	183.822	139.42	161.621	31.3972	0.793318	-0.334029	0.444185	0.565178	no
PO908_07785	NHDLJKDN_01597	ansB	L_asparaginase_2	82.6275	99.2549	90.9412	11.7573	55.1531	43.7156	49.4343	8.0875	0.543585	-0.879421	0.0375887	0.0840105	no
PO908_07790	NHDLJKDN_01598	recG	ATP_dependent_DNA_helicase_RecG	111.661	120.491	116.076	6.24386	220.483	244.121	232.302	16.7152	2.00129	1.00093	0.000169883	0.000784714	yes
PO908_07795	NHDLJKDN_01599	alr	Alanine_racemase	150.128	154.014	152.071	2.74796	478.239	533.956	506.097	39.3983	3.32804	1.73467	2.73505e-10	3.25364e-09	yes
PO908_07800	NHDLJKDN_01600	acpS	Holo__acyl_carrier_protein__synthase	124.329	101.704	113.016	15.9987	310.457	379.697	345.077	48.9596	3.05334	1.61039	1.1548e-05	6.90219e-05	yes
PO908_07805	NHDLJKDN_01601	aroH	Phospho_2_dehydro_3_deoxyheptonate_aldolase__Trp_sensitive	151.419	161.962	156.69	7.45543	328.818	370.071	349.444	29.1704	2.23016	1.15715	2.1946e-05	0.000123685	yes
PO908_07810	NHDLJKDN_01602	secA	Protein_translocase_subunit_SecA	439.981	448.929	444.455	6.32697	659.869	688.907	674.388	20.533	1.51734	0.601541	0.0235652	0.0577028	no
PO908_07815	NHDLJKDN_01603	kimA	Potassium_transporter_KimA	240.43	288.071	264.25	33.6871	83.7359	78.1324	80.9341	3.96228	0.306278	-1.70709	1.8444e-08	1.64175e-07	yes
PO908_07820	NHDLJKDN_01604	manA	Mannose_6_phosphate_isomerase_ManA	206.129	185.134	195.632	14.8455	161.505	150.481	155.993	7.79529	0.79738	-0.32666	0.372564	0.499804	no
PO908_07825	NHDLJKDN_01605	gmuR	HTH_type_transcriptional_regulator_GmuR	133.223	109.392	121.307	16.851	82.1421	67.563	74.8525	10.309	0.61705	-0.69654	0.111945	0.199119	no
PO908_07830	NHDLJKDN_01606	gmuC	PTS_system_oligo_beta_mannoside_specific_EIIC_component	9.44042	22.912	16.1762	9.52585	26.5759	15.6614	21.1187	7.71767	1.30554	0.384644	0.409141	0.533094	no
PO908_07835	NHDLJKDN_01607	gmuD	6_phospho_beta_glucosidase_GmuD	5.43105	17.4855	11.4583	8.52378	23.5101	13.723	18.6166	6.92051	1.62473	0.700198	0.221415	0.339656	no
PO908_07840	NHDLJKDN_01608	licA_3	Lichenan_specific_phosphotransferase_enzyme_IIA_component	16.7635	31.5719	24.1677	10.4711	25.8673	15.6694	20.7683	7.211	0.859343	-0.218695	0.900557	0.933411	no
PO908_07845	NHDLJKDN_01609		hypothetical_protein	21.4583	44.9434	33.2008	16.6065	25.4496	16.1346	20.7921	6.58665	0.626252	-0.675184	0.48756	0.607692	no
PO908_07850	NHDLJKDN_01610		putative_ABC_transporter_ATP_binding_protein	284.52	638.229	461.375	250.111	95.8493	96.1343	95.9918	0.201549	0.208056	-2.26496	2.37815e-09	2.42969e-08	yes
PO908_07855	NHDLJKDN_01611		putative_ABC_transporter_ATP_binding_protein	555.548	522.523	539.035	23.3522	111.912	120.182	116.047	5.84782	0.215287	-2.21567	3.46747e-14	7.05052e-13	yes
PO908_07860	NHDLJKDN_01612		hypothetical_protein	1487.13	837.798	1162.46	459.145	197.381	242.328	219.854	31.7825	0.189128	-2.40256	4.0469e-09	3.97785e-08	yes
PO908_07865	NHDLJKDN_01613	def_1	Peptide_deformylase	88.2781	121.065	104.672	23.184	82.5291	79.1443	80.8367	2.3934	0.772288	-0.372789	0.430659	0.55135	no
PO908_07870	NHDLJKDN_01614	gmuE	Putative_fructokinase	216.915	230.592	223.753	9.67113	142.442	147.49	144.966	3.56983	0.647883	-0.626195	0.0458433	0.0984255	no
PO908_07875	NHDLJKDN_01615		hypothetical_protein	19.8814	38.974	29.4277	13.5005	159.332	183.26	171.296	16.9193	5.82091	2.54124	1.70551e-14	3.64662e-13	yes
PO908_07880	NHDLJKDN_01616	scrB	Sucrose_6_phosphate_hydrolase	5.25309	18.6966	11.9748	9.50597	41.9515	30.4199	36.1857	8.15411	3.02181	1.59542	0.00537348	0.0169628	yes
PO908_07885	NHDLJKDN_01617	degA	HTH_type_transcriptional_regulator_DegA	1.73187	15.3861	8.55897	9.65497	36.4163	26.0459	31.2311	7.333	3.64893	1.86748	0.0210997	0.0529791	no
PO908_07890	NHDLJKDN_01618	ywpJ	Phosphatase_YwpJ	62.5489	78.2502	70.3996	11.1025	182.713	177.039	179.876	4.01217	2.55507	1.35337	1.84859e-05	0.000105911	yes
PO908_07895	NHDLJKDN_01619	oppF	Oligopeptide_transport_ATP_binding_protein_OppF	201.505	182.362	191.934	13.5363	365.514	426.849	396.181	43.3704	2.06416	1.04555	0.000581037	0.00241497	yes
PO908_07900	NHDLJKDN_01620	oppD	Oligopeptide_transport_ATP_binding_protein_OppD	257.329	246.727	252.028	7.49707	622.422	639.339	630.881	11.962	2.50322	1.32378	6.21888e-06	3.89666e-05	yes
PO908_07905	NHDLJKDN_01621	oppC	Oligopeptide_transport_system_permease_protein_OppC	107.791	113.714	110.752	4.18862	312.157	337.002	324.58	17.5683	2.93068	1.55123	6.98031e-08	5.65514e-07	yes
PO908_07910	NHDLJKDN_01622		hypothetical_protein	100.813	109.463	105.138	6.11609	253.819	246.942	250.381	4.86233	2.38145	1.25184	1.6942e-05	9.84248e-05	yes
PO908_07915	NHDLJKDN_01623	sarA_2	Oligopeptide_binding_protein_SarA	10.0748	16.0109	13.0428	4.19751	93.696	71.1579	82.4269	15.9368	6.31971	2.65986	5.55939e-12	8.3552e-11	yes
PO908_07920	NHDLJKDN_01624	amiA	Oligopeptide_binding_protein_AmiA	492.569	396.185	444.377	68.1543	560.698	523.938	542.318	25.9935	1.2204	0.287356	0.382594	0.50876	no
PO908_07925	NHDLJKDN_01625		hypothetical_protein	32.3019	36.4981	34.4	2.96714	54.6287	40.403	47.5159	10.0591	1.38128	0.466001	0.293887	0.417481	no
PO908_07930	NHDLJKDN_01626	pyrG	CTP_synthase	636.633	547.776	592.205	62.8314	131.091	119.45	125.27	8.23187	0.211532	-2.24105	2.62269e-11	3.50933e-10	yes
PO908_07935	NHDLJKDN_01627	rpoE	putative_DNA_directed_RNA_polymerase_subunit_delta	965.36	986.958	976.159	15.2719	747.799	695.734	721.766	36.815	0.739394	-0.435584	0.179111	0.288638	no
PO908_07940	NHDLJKDN_01628	tig	Trigger_factor	524.231	437.338	480.784	61.4427	391.867	400.337	396.102	5.98917	0.823866	-0.279518	0.392151	0.51778	no
PO908_07945	NHDLJKDN_01629		hypothetical_protein	66.9532	79.931	73.4421	9.17665	516.07	499.78	507.925	11.5191	6.91599	2.78994	3.02091e-20	1.11882e-18	yes
PO908_07950	NHDLJKDN_01630	hmpT	Integral membrane protein	98.7403	84.3862	91.5632	10.1499	1212.96	1623.25	1418.1	290.119	15.4877	3.95305	2.87557e-37	2.83997e-35	yes
PO908_07955	NHDLJKDN_01631	pdxK	Pyridoxine_kinase	178.184	143.69	160.937	24.3905	1606.91	1761.59	1684.25	109.381	10.4653	3.38754	5.52763e-26	2.97377e-24	yes
PO908_07960	NHDLJKDN_01632	truA	tRNA_pseudouridine_synthase_A	209.565	171.527	190.546	26.8974	1227.27	1331.48	1279.37	73.689	6.71424	2.74722	1.21053e-17	3.48701e-16	yes
PO908_07965	NHDLJKDN_01633		hypothetical_protein	10.5027	24.5177	17.5102	9.91007	23.2487	13.6718	18.4602	6.77188	1.05426	0.0762257	0.848116	0.895618	no
PO908_07970	NHDLJKDN_01634	dnaJ	Chaperone_protein_DnaJ	122.664	99.7816	111.223	16.1803	242.612	294.709	268.66	36.8377	2.41552	1.27233	0.00015047	0.000701289	yes
PO908_07975	NHDLJKDN_01635	dnaK	Chaperone_protein_DnaK	129.243	113.378	121.31	11.218	247.194	299.63	273.412	37.0779	2.25383	1.17238	0.000120084	0.000572537	yes
PO908_07980	NHDLJKDN_01636	grpE	Protein_GrpE	49.7954	56.8839	53.3396	5.01236	109.279	120.136	114.707	7.67664	2.15051	1.10468	0.00278663	0.00972976	yes
PO908_07985	NHDLJKDN_01637	hrcA	Heat_inducible_transcription_repressor_HrcA	61.8792	77.2586	69.5689	10.8748	92.3901	95.2286	93.8094	2.00713	1.34844	0.43129	0.152767	0.255103	no
PO908_07990	NHDLJKDN_01638	gpmA_3	2_3_bisphosphoglycerate_dependent_phosphoglycerate_mutase	220.65	230.801	225.726	7.17765	170.441	162.961	166.701	5.28925	0.738513	-0.437304	0.209163	0.326169	no
PO908_07995	NHDLJKDN_01639	gpmB	phosphoglycerate_mutase_GpmB	309.974	385.962	347.968	53.7314	167.798	159.986	163.892	5.52362	0.470997	-1.08621	0.000639249	0.00262535	yes
PO908_08000	NHDLJKDN_01640		hypothetical_protein	331.154	350.072	340.613	13.3775	200.909	212.224	206.566	8.00054	0.606454	-0.721529	0.012098	0.033455	yes
PO908_08005	NHDLJKDN_01641		hypothetical_protein	326.568	317.915	322.242	6.11902	127.571	123.965	125.768	2.55004	0.390291	-1.35738	0.000465237	0.00197723	yes
PO908_08015	NHDLJKDN_01642		hypothetical_protein	18.5273	30.7736	24.6504	8.65942	27.8746	19.0863	23.4804	6.21425	0.952537	-0.0701537	0.977322	0.98677	no
PO908_08020	NHDLJKDN_01643		hypothetical_protein	0.078935	13.6004	6.83967	9.56112	23.4492	14.2581	18.8536	6.4991	2.75651	1.46285	0.436739	0.557414	no
PO908_08025	NHDLJKDN_01644		Endoglucanase	11.5224	28.0962	19.8093	11.7194	40.4458	33.1805	36.8132	5.13732	1.85838	0.894045	0.0650652	0.128519	no
PO908_08030	NHDLJKDN_01645		hypothetical_protein	10.3742	26.2228	18.2985	11.2066	36.2163	28.5363	32.3763	5.43057	1.76934	0.823215	0.0882371	0.162701	no
PO908_08035	NHDLJKDN_01646		hypothetical_protein	5.91016	20.5825	13.2463	10.3749	32.572	24.9161	28.744	5.41356	2.16996	1.11767	0.0794532	0.150215	no
PO908_08040	NHDLJKDN_01647	mnaA	UDP_N_acetylglucosamine_2_epimerase	10.6381	27.1723	18.9052	11.6914	43.8133	36.4084	40.1109	5.23607	2.12168	1.08521	0.0274327	0.0653219	no
PO908_08045	NHDLJKDN_01648		hypothetical_protein	11.0294	28.8001	19.9147	12.5658	30.9355	20.5085	25.722	7.37296	1.29161	0.369166	0.486471	0.606904	no
PO908_08050	NHDLJKDN_01649		hypothetical_protein	114.666	54.9664	84.8164	42.2143	98.7863	86.9219	92.8541	8.38942	1.09477	0.130621	0.859828	0.90444	no
PO908_08055	NHDLJKDN_01650		RelB antitoxin	309.873	141.117	225.495	119.328	230.963	189.341	210.152	29.4311	0.931959	-0.101661	0.823993	0.87729	no
NA	NHDLJKDN_01651		hypothetical_protein	143.528	222.653	183.091	55.95	116.014	83.9339	99.9739	22.6841	0.546035	-0.872934	0.199828	0.314687	no
PO908_08060	NHDLJKDN_01652		DUF2726 domain-containing protein	0.438405	13.8283	7.13334	9.46807	22.3809	12.6232	17.502	6.89975	2.45355	1.29487	0.267139	0.385558	no
PO908_08065	NHDLJKDN_01653		Recombination protein	0.166023	13.6242	6.89512	9.51639	22.4129	12.5779	17.4954	6.95435	2.53736	1.34333	0.219031	0.337496	no
PO908_08070	NHDLJKDN_01654	repE	Replication_initiation_protein	0.212014	13.7431	6.97757	9.56795	22.1674	12.4314	17.2994	6.88437	2.47928	1.30992	0.248598	0.365409	no
PO908_08075	NHDLJKDN_01655		ATPase	0.0001	13.6035	6.80181	9.61907	0.0001	0.0001	0.0001	0	1.4702e-05	-16.0536	0.00591172	0.0183547	yes
PO908_08080	NHDLJKDN_01656		RepA-N domain-containing protein	0.121675	13.644	6.88285	9.56175	0.0001	12.6693	6.33471	8.95849	0.920362	-0.119727	0.963596	0.978217	no
PO908_08085	NHDLJKDN_01657		DNA helicase	0.204166	13.596	6.90006	9.46942	0.0001	12.7502	6.37513	9.01565	0.923924	-0.114154	0.962268	0.977347	no
PO908_08090	NHDLJKDN_01658		hypothetical_protein	0.0001	13.5385	6.76931	9.5731	22.2366	0.0001	11.1184	15.7236	1.64247	0.715865	0.700351	0.789417	no
PO908_08095	NHDLJKDN_01659		hypothetical_protein	25.0356	29.3259	27.1807	3.03372	32.8568	22.5837	27.7202	7.26422	1.01985	0.0283564	0.876294	0.914662	no
PO908_08100	NHDLJKDN_01660	intS	Prophage_integrase_IntS	16.3082	23.8261	20.0671	5.31592	31.5462	21.4787	26.5125	7.11877	1.32119	0.401837	0.351977	0.479002	no
PO908_08105	NHDLJKDN_01661		hypothetical_protein	77.9075	94.8233	86.3654	11.9613	41.1319	27.3832	34.2575	9.72182	0.396658	-1.33403	0.0043894	0.0144502	yes
PO908_08120	NHDLJKDN_01662		IS110_family_transposase_ISSsu7	0.39697	13.8465	7.12171	9.51022	22.1771	12.5942	17.3857	6.77612	2.44122	1.2876	0.196637	0.31108	no
PO908_08125	NHDLJKDN_01663	ctpC	Manganese_exporting_P_type_ATPase	248.075	311.909	279.992	45.137	199.543	189.538	194.541	7.07483	0.694808	-0.525314	0.0900023	0.165336	no
PO908_08130	NHDLJKDN_01664		hypothetical_protein	1034.14	1027.78	1030.96	4.49322	511.327	465.911	488.619	32.1141	0.473946	-1.07721	0.00135697	0.00508005	yes
NA	NHDLJKDN_01665		IS256_family_transposase_IS905	0.669939	14.1861	7.42801	9.55736	0.0001	12.6384	6.31925	8.93663	0.850733	-0.233222	0.910096	0.940346	no
PO908_08140	NHDLJKDN_01666		hypothetical_protein	47.9996	54.056	51.0278	4.28257	30.9381	18.0648	24.5014	9.1028	0.480158	-1.05842	0.10577	0.188785	no
PO908_08145	NHDLJKDN_01667		hypothetical_protein	32.5693	38.4678	35.5185	4.17085	29.9827	19.0695	24.5261	7.71678	0.690516	-0.534254	0.595934	0.704178	no
PO908_08150	NHDLJKDN_01668	fic	putative_protein_adenylyltransferase_Fic	135.293	148.94	142.117	9.64994	65.888	52.2313	59.0596	9.65676	0.415571	-1.26683	0.00272973	0.00959569	yes
PO908_08160	NHDLJKDN_01669		hypothetical_protein	1.38878	14.8917	8.14025	9.54803	22.4887	14.3081	18.3984	5.78456	2.26018	1.17644	0.210371	0.327314	no
PO908_08165	NHDLJKDN_01670	cadC	Cadmium_resistance_transcriptional_regulatory_protein_CadC	6.90876	20.7313	13.82	9.77403	28.15	19.3275	23.7388	6.23838	1.71771	0.780482	0.315308	0.439167	no
PO908_08170	NHDLJKDN_01671		MacB-PCD domain-containing protein	6.06337	17.6679	11.8657	8.20568	23.3485	13.0715	18.21	7.2669	1.53468	0.617937	0.271043	0.389786	no
PO908_08175	NHDLJKDN_01672		Tyr recombinase domain-containing protein	0.640626	13.823	7.23182	9.32136	22.2341	0.0001	11.1171	15.7218	1.53724	0.620346	0.673001	0.769038	no
PO908_08180	NHDLJKDN_01673		Transposase	7.85353	19.6631	13.7583	8.35062	25.9248	15.364	20.6444	7.46761	1.50051	0.585449	0.428094	0.549763	no
PO908_08185	NHDLJKDN_01674		Tyr recombinase domain-containing protein	0.361196	14.0401	7.20064	9.67243	22.1736	12.6908	17.4322	6.70533	2.42092	1.27556	0.220991	0.339256	no
PO908_08190	NHDLJKDN_01675		Lipoprotein	207.139	136.068	171.604	50.2547	165.887	121.197	143.542	31.6007	0.836474	-0.257608	0.622875	0.725754	no
PO908_08195	NHDLJKDN_01676	smc_3	SEC10/PgrA surface exclusion domain-containing protein	89.887	88.5108	89.1989	0.973151	80.0356	70.5442	75.2899	6.71142	0.844067	-0.24457	0.505343	0.622007	no
PO908_08200	NHDLJKDN_01677		HTH cro/C1-type domain-containing protein	0.122896	0.0001	0.061498	0.0868299	0.0001	12.4022	6.20115	8.7696	100.835	6.65585	0.0708292	0.137547	no
PO908_08205	NHDLJKDN_01678		hypothetical_protein	0.024443	13.488	6.75623	9.52019	0.0001	0.0001	0.0001	0	1.48011e-05	-16.0439	0.000872249	0.00341974	yes
PO908_08210	NHDLJKDN_01679		hypothetical_protein	0.035055	13.4659	6.75048	9.49704	0.0001	0.0001	0.0001	0	1.48138e-05	-16.0427	0.00249411	0.00882729	yes
PO908_08215	NHDLJKDN_01680		HTH-17 domain-containing protein	0.07145	13.668	6.86972	9.61421	22.4261	0.0001	11.2131	15.8576	1.63225	0.706861	0.676423	0.769686	no
PO908_08220	NHDLJKDN_01681	xerC_9	Tyr recombinase domain-containing protein	24.6923	33.1566	28.9245	5.98516	26.9754	17.9281	22.4517	6.39744	0.776219	-0.365464	0.573909	0.685649	no
PO908_08225	NHDLJKDN_01682		hypothetical_protein	25.7641	24.0935	24.9288	1.1813	31.5149	19.1	25.3075	8.77866	1.01519	0.0217488	0.877684	0.915652	no
PO908_08230	NHDLJKDN_01683		hypothetical_protein	34.6276	27.2281	30.9278	5.23225	42.937	31.137	37.037	8.34381	1.19753	0.260062	0.53167	0.646356	no
PO908_08235	NHDLJKDN_01684		hypothetical_protein	20.4892	23.0743	21.7818	1.82796	37.6924	25.6396	31.666	8.52265	1.45379	0.539815	0.230104	0.348094	no
PO908_08240	NHDLJKDN_01685		hypothetical_protein	25.3881	29.1234	27.2557	2.64125	36.772	24.9885	30.8802	8.33214	1.13298	0.180124	0.618314	0.721845	no
PO908_08245	NHDLJKDN_01686		hypothetical_protein	16.3275	23.3431	19.8353	4.96078	27.7361	16.1355	21.9358	8.20281	1.1059	0.14522	0.74538	0.820551	no
PO908_08250	NHDLJKDN_01687		hypothetical_protein	86.7279	144.525	115.626	40.8684	36.9238	26.8859	31.9048	7.09788	0.275931	-1.85762	1.22229e-05	7.28454e-05	yes
PO908_08255	NHDLJKDN_01688		hypothetical_protein	147.966	236.357	192.161	62.5019	69.287	46.1266	57.7068	16.3768	0.300304	-1.73551	0.000691284	0.00280572	yes
PO908_08260	NHDLJKDN_01689		hypothetical_protein	0.203323	12.6563	6.42982	8.80559	0.0001	11.9993	5.99972	8.48475	0.93311	-0.0998814	0.960498	0.976028	no
PO908_08265	NHDLJKDN_01690		hypothetical_protein	0.0001	13.8825	6.94131	9.81635	0.0001	11.9101	5.95508	8.42161	0.857919	-0.221087	0.950084	0.969244	no
PO908_08270	NHDLJKDN_01691		hypothetical_protein	64.9953	67.0582	66.0268	1.45869	88.3526	91.5657	89.9592	2.27203	1.36246	0.446219	0.182366	0.292293	no
PO908_08275	NHDLJKDN_01692		hypothetical_protein	1.08633	14.1065	7.59639	9.20662	22.7669	12.6683	17.7176	7.14074	2.33237	1.2218	0.311231	0.436143	no
PO908_08280	NHDLJKDN_01693		hypothetical_protein	116.755	103.515	110.135	9.36224	193.508	186.161	189.835	5.19471	1.72365	0.78547	0.0248876	0.0604412	no
PO908_08285	NHDLJKDN_01694		hypothetical_protein	84.0601	74.0533	79.0567	7.07586	148.185	117.884	133.035	21.4266	1.68277	0.750842	0.0770111	0.146874	no
PO908_08290	NHDLJKDN_01695		hypothetical_protein	65.5796	61.6185	63.599	2.80087	133.66	113.143	123.402	14.5078	1.94031	0.956285	0.0105144	0.0296691	yes
PO908_08295	NHDLJKDN_01696	menH_2	2_succinyl_6_hydroxy_2__4_cyclohexadiene_1_carboxylate_synthase	32.9216	31.2749	32.0983	1.16446	44.6789	32.0045	38.3417	8.96215	1.19451	0.256421	0.56486	0.677571	no
PO908_08300	NHDLJKDN_01697	menG	Demethylmenaquinone_methyltransferase	81.932	69.694	75.813	8.65357	70.4173	45.2954	57.8563	17.7639	0.763145	-0.389971	0.508677	0.624998	no
PO908_08305	NHDLJKDN_01698		Alpha/beta hydrolase	78.8287	61.5507	70.1897	12.2174	52.8209	31.0999	41.9604	15.3591	0.597814	-0.74223	0.19682	0.311131	no
PO908_08310	NHDLJKDN_01699		hypothetical_protein	11.0635	19.1921	15.1278	5.74784	24.2854	14.9982	19.6418	6.56708	1.29839	0.376724	0.476438	0.597419	no
NA	NHDLJKDN_01700		Srn266	0.320734	13.7456	7.03319	9.49284	0.0001	0.0001	0.0001	0	1.42183e-05	-16.1019	0.115932	0.204112	no
PO908_08315*	NHDLJKDN_01701		Transposase	0.108393	13.476	6.79218	9.4523	22.1591	0.0001	11.0796	15.6688	1.63123	0.70596	0.78806	0.851712	no
PO908_08315*	NHDLJKDN_01702		IS1193, transposase, ISL3 family	0.829248	13.783	7.30612	9.15968	22.3887	13.0344	17.7115	6.61447	2.4242	1.27751	0.226256	0.344533	no
PO908_08320	NHDLJKDN_01703		Peptidase-M78 domain-containing protein	125.408	111.807	118.607	9.61681	104.314	98.5471	101.43	4.07757	0.855177	-0.225705	0.572601	0.684548	no
PO908_08325	NHDLJKDN_01704	xre	Putative transcriptional regulator	47.6013	42.8406	45.221	3.36628	45.0876	34.96	40.0238	7.16129	0.885072	-0.176134	0.812294	0.868849	no
PO908_08330	NHDLJKDN_01705		Addiction module antitoxin, RelB/DinJ family	101.106	136.027	118.567	24.6928	114.619	133.612	124.115	13.4302	1.0468	0.0659798	0.810299	0.867609	no
PO908_08335	NHDLJKDN_01706		mRNA interferase YafQ	90.0394	111.931	100.985	15.4797	107.952	142.316	125.134	24.2984	1.23913	0.309329	0.47279	0.594643	no
PO908_08340	NHDLJKDN_01707		Transposase	8.55584	22.7631	15.6595	10.0461	23.5003	15.4621	19.4812	5.68385	1.24405	0.315047	0.664215	0.760255	no
PO908_08345	NHDLJKDN_01708		hypothetical_protein	2.89105	16.0046	9.44784	9.2727	22.4794	12.7496	17.6145	6.87997	1.86439	0.898707	0.399408	0.524142	no
PO908_08350	NHDLJKDN_01709		Single-stranded DNA-binding protein	4.31846	19.3885	11.8535	10.6562	23.0563	13.6421	18.3492	6.65685	1.548	0.630407	0.463201	0.585423	no
PO908_08355	NHDLJKDN_01710		DUF961 domain-containing protein	12.7128	29.3605	21.0366	11.7717	24.9646	16.357	20.6608	6.08652	0.982136	-0.0260059	0.903294	0.93438	no
PO908_08360	NHDLJKDN_01711		FtsK domain-containing protein	4.83082	19.6713	12.2511	10.4938	24.3889	14.7251	19.557	6.83331	1.59635	0.674776	0.236006	0.352394	no
PO908_08365	NHDLJKDN_01712		Antitoxin	39.1931	50.3195	44.7563	7.86753	61.3056	53.4045	57.3551	5.58691	1.2815	0.35783	0.484983	0.605936	no
PO908_08370	NHDLJKDN_01713	yoeB_2	Putative mRNA interferase YoeB	43.0644	55.89	49.4772	9.06906	63.931	61.5791	62.755	1.66305	1.26836	0.342966	0.491489	0.611464	no
PO908_08375	NHDLJKDN_01714		HTH cro/C1-type domain-containing protein	4.48433	17.6282	11.0563	9.2941	24.8632	14.5205	19.6918	7.3134	1.78106	0.832734	0.184183	0.294522	no
PO908_08380	NHDLJKDN_01715		Phage protein	1.0692	14.7537	7.91143	9.67638	21.0983	11.7836	16.4409	6.58654	2.07813	1.05528	0.329828	0.454829	no
PO908_08385	NHDLJKDN_01716		Conjugal transfer protein	2.60299	16.0548	9.32887	9.51184	21.9401	12.4585	17.1993	6.70451	1.84366	0.882575	0.409535	0.533193	no
PO908_08390	NHDLJKDN_01717		Conjugal transfer protein	4.22302	17.1006	10.6618	9.10582	23.0779	13.1773	18.1276	7.00076	1.70024	0.765736	0.312916	0.437487	no
PO908_08395	NHDLJKDN_01718		Conjugal transfer protein	3.7319	16.4198	10.0758	8.97169	23.8698	13.6425	18.7562	7.23178	1.8615	0.896464	0.193247	0.306417	no
PO908_08400	NHDLJKDN_01719		ICESt1 ORFF	5.03073	17.8929	11.4618	9.09494	20.3511	13.789	17.07	4.64011	1.48929	0.574628	0.538027	0.652173	no
PO908_08405	NHDLJKDN_01720		Conjugal transfer protein	2.68287	15.7163	9.19959	9.21603	21.2314	11.3569	16.2941	6.98237	1.77118	0.824711	0.347684	0.474718	no
PO908_08410	NHDLJKDN_01721		Conjugal transfer protein	2.8864	16.5232	9.70479	9.64266	22.6366	13.5611	18.0989	6.41734	1.86494	0.899132	0.146891	0.246681	no
PO908_08415	NHDLJKDN_01722		hypothetical_protein	2.56586	16.7313	9.64856	10.0165	22.6739	13.2751	17.9745	6.64597	1.86292	0.897568	0.176652	0.285118	no
PO908_08420	NHDLJKDN_01723		ICESt1 ORFB	8.5376	20.636	14.5868	8.55488	24.3237	14.8094	19.5666	6.72762	1.34139	0.423728	0.598005	0.704695	no
PO908_08425	NHDLJKDN_01724		N-acetylmuramoyl-L-alanine amidase	5.94642	21.126	13.5362	10.7336	23.9713	14.0385	19.0049	7.02353	1.40401	0.489549	0.385091	0.510338	no
PO908_08430	NHDLJKDN_01725		hypothetical_protein	342.487	510.296	426.392	118.659	254.898	237.036	245.967	12.6301	0.576858	-0.793713	0.0326627	0.0749465	no
PO908_08435	NHDLJKDN_01726		Type II toxin-antitoxin system PemK/MazF family toxin	35.8554	64.3754	50.1154	20.1666	48.2223	47.0206	47.6214	0.849678	0.950236	-0.0736428	0.994293	0.997178	no
PO908_08440	NHDLJKDN_01727		HTH-17 domain-containing protein	2.64046	14.6478	8.64411	8.49044	23.4171	12.8582	18.1376	7.46632	2.09827	1.0692	0.304363	0.428838	no
PO908_08445	NHDLJKDN_01728	xerC_10	Tyr recombinase domain-containing protein	17.8988	27.8276	22.8632	7.0207	28.4012	17.7256	23.0634	7.54874	1.00876	0.0125788	0.840733	0.891452	no
PO908_08450	NHDLJKDN_01729	rpsI	30S_ribosomal_protein_S9	931.964	873.962	902.963	41.0137	244.388	220.386	232.387	16.9722	0.25736	-1.95814	9.51531e-09	8.92976e-08	yes
PO908_08455	NHDLJKDN_01730	rplM	50S_ribosomal_protein_L13	1201.78	1247.6	1224.69	32.4037	276.823	262.956	269.89	9.80601	0.220373	-2.18198	1.24848e-12	2.10516e-11	yes
NA	NHDLJKDN_01731		L13_leader	577.187	604.99	591.088	19.6597	133.737	124.573	129.155	6.47996	0.218503	-2.19427	2.4706e-06	1.66365e-05	yes
PO908_08460	NHDLJKDN_01732		DegV_domain_containing_protein	149.343	185.719	167.531	25.7216	158.458	131.05	144.754	19.38	0.864044	-0.210823	0.654177	0.751669	no
PO908_08465	NHDLJKDN_01733	yacP	putative_protein_YacP	146.432	181.13	163.781	24.5353	139.826	112.445	126.136	19.3608	0.77015	-0.376789	0.404777	0.529323	no
PO908_08470	NHDLJKDN_01734		Putative_TrmH_family_tRNA_rRNA_methyltransferase	62.3028	75.0843	68.6936	9.03791	71.551	50.5951	61.073	14.8181	0.889065	-0.16964	0.817503	0.872172	no
PO908_08475	NHDLJKDN_01735	msmX	Oligosaccharides_import_ATP_binding_protein_MsmX	48.039	40.4417	44.2404	5.37207	431.032	431.647	431.339	0.434756	9.74991	3.28539	9.92469e-23	4.11676e-21	yes
PO908_08480	NHDLJKDN_01736	lrp	Leucine_rich_protein	129.817	128.196	129.006	1.14614	170.823	176.161	173.492	3.77398	1.34483	0.427426	0.169611	0.276117	no
PO908_08485	NHDLJKDN_01737	mrnC	Mini_ribonuclease_3	253.878	232.734	243.306	14.9513	336.963	341.62	339.291	3.29264	1.3945	0.479752	0.15257	0.254981	no
PO908_08490	NHDLJKDN_01738	cysS	Cysteine__tRNA_ligase	107.887	102.278	105.082	3.96607	171.822	186.51	179.166	10.3857	1.70501	0.769776	0.0120411	0.0333781	yes
PO908_08495	NHDLJKDN_01739	cysE	Serine_acetyltransferase	77.2687	80.3479	78.8083	2.17731	178.311	206.114	192.212	19.6595	2.43899	1.28628	8.48124e-05	0.000421825	yes
PO908_08500	NHDLJKDN_01740	pnp	Polyribonucleotide_nucleotidyltransferase	51.744	58.0581	54.9011	4.46477	94.8117	92.4637	93.6377	1.66032	1.70557	0.770256	0.00940485	0.0270016	yes
PO908_08505	NHDLJKDN_01741	pepF1_2	Oligoendopeptidase_F__plasmid	58.8119	69.0146	63.9133	7.21439	67.7446	61.1017	64.4231	4.69723	1.00798	0.0114628	0.872994	0.912595	no
PO908_08510	NHDLJKDN_01742		hypothetical_protein	32.2509	44.1467	38.1988	8.41163	43.2901	33.2748	38.2825	7.08189	1.00219	0.00315696	0.871703	0.911705	no
PO908_08515	NHDLJKDN_01743		hypothetical_protein	0.709251	14.6345	7.67189	9.84666	24.481	14.2516	19.3663	7.23324	2.52432	1.33589	0.147993	0.248131	no
PO908_08520	NHDLJKDN_01744	trxA_1	Thioredoxin	384.258	485.464	434.861	71.5634	153.872	160.189	157.03	4.46687	0.361104	-1.46951	7.03189e-06	4.35348e-05	yes
PO908_08525	NHDLJKDN_01745		hypothetical_protein	584.868	998.347	791.607	292.374	230.128	170.487	200.308	42.172	0.253039	-1.98257	2.98088e-06	1.97519e-05	yes
PO908_08530	NHDLJKDN_01746	rpsO	30S_ribosomal_protein_S15	3395.9	2791.62	3093.76	427.285	884.366	859.1	871.733	17.8655	0.281771	-1.8274	4.83923e-08	4.0799e-07	yes
PO908_08535*	NHDLJKDN_01747		hypothetical_protein	27.7818	44.0944	35.9381	11.5347	17.5833	12.3299	14.9566	3.71469	0.416176	-1.26473	0.352289	0.479113	no
PO908_08535*	NHDLJKDN_01748	rluB_2	Ribosomal_large_subunit_pseudouridine_synthase_B	81.5641	141.665	111.614	42.4976	31.1348	21.1514	26.1431	7.05936	0.234227	-2.09402	7.46065e-05	0.0003774	yes
PO908_08540	NHDLJKDN_01749		hypothetical_protein	44.1472	82.7036	63.4254	27.2635	27.5574	17.8866	22.722	6.83832	0.358247	-1.48097	0.00576199	0.0179705	yes
NA	NHDLJKDN_01750		Srn266	0.0001	0.0001	0.0001	0	0.0001	0.0001	0.0001	0	1	0	1	1	no
PO908_08545	NHDLJKDN_01751		ISL3_family_transposase_ISSsu6	0.312725	13.8412	7.07697	9.56609	22.1961	0.0001	11.0981	15.695	1.5682	0.64911	0.795078	0.856066	no
PO908_08550	NHDLJKDN_01752		hypothetical_protein	0.591185	14.1529	7.37203	9.58957	0.0001	12.6274	6.31374	8.92884	0.856445	-0.223568	0.927795	0.954961	no
PO908_08555	NHDLJKDN_01753	def_2	Peptide_deformylase	1278.24	1493.71	1385.98	152.36	317.768	315.763	316.765	1.41784	0.22855	-2.12942	2.9259e-14	6.06832e-13	yes
PO908_08560	NHDLJKDN_01754		hypothetical_protein	364.01	286.778	325.394	54.6112	241.187	257.803	249.495	11.7494	0.766748	-0.383175	0.33249	0.457587	no
PO908_08565	NHDLJKDN_01755		hypothetical_protein	122.577	111.572	117.075	7.78159	121.574	91.0463	106.31	21.5864	0.908053	-0.139151	0.854679	0.900713	no
PO908_08570	NHDLJKDN_01756	polC	DNA_polymerase_III_PolC_type	159.376	136.715	148.045	16.0238	163.127	176.394	169.761	9.3817	1.14668	0.197464	0.521223	0.636266	no
PO908_08575	NHDLJKDN_01757		hypothetical_protein	10.2859	19.1706	14.7283	6.28248	28.1078	19.3389	23.7233	6.20059	1.61074	0.68772	0.468426	0.590587	no
PO908_08580	NHDLJKDN_01758	hel	Lipoprotein_E	100.744	105.939	103.341	3.67354	106.716	90.0708	98.3935	11.77	0.952122	-0.0707809	0.93225	0.957646	no
PO908_08585	NHDLJKDN_01759	glgX_2	Glycogen_debranching_enzyme	3.83338	15.8997	9.86654	8.53216	91.2992	87.3237	89.3115	2.81113	9.05196	3.17823	4.98908e-10	5.59317e-09	yes
PO908_08590	NHDLJKDN_01760		IS30_family_transposase_ISLmo6	1.71396	14.743	8.22846	9.21289	22.5028	12.851	17.6769	6.82485	2.14827	1.10317	0.184028	0.294501	no
PO908_08595	NHDLJKDN_01761		hypothetical_protein	29.3316	65.2019	47.2667	25.3641	48.8863	37.8511	43.3687	7.80306	0.91753	-0.124172	0.975114	0.986048	no
PO908_08600	NHDLJKDN_01762	azoR	FMN_dependent_NADH_azoreductase	5.96995	23.8501	14.91	12.6432	26.5384	16.0187	21.2785	7.43855	1.42713	0.513116	0.430359	0.551306	no
PO908_08605	NHDLJKDN_01763		hypothetical_protein	20.3926	51.446	35.9193	21.958	32.3339	23.7079	28.0209	6.09952	0.780106	-0.358258	0.708072	0.793377	no
PO908_08610	NHDLJKDN_01764		hypothetical_protein	28.0737	43.4968	35.7852	10.9058	446.776	417.905	432.34	20.4153	12.0815	3.59473	1.61335e-24	7.78159e-23	yes
PO908_08615	NHDLJKDN_01765	ccpB	Transcriptional regulator	6.20362	21.0075	13.6056	10.4679	131.27	114.976	123.123	11.5215	9.04945	3.17783	5.51676e-08	4.59508e-07	yes
PO908_08620	NHDLJKDN_01766		HAD superfamily hydrolase	12.9885	26.0888	19.5386	9.2633	217.439	210.331	213.885	5.02579	10.9468	3.45243	1.29617e-19	4.48043e-18	yes
PO908_08625	NHDLJKDN_01767	comX	Competence specific sigma factor	18.1242	32.0601	25.0921	9.85416	227.923	226.012	226.967	1.35089	9.04536	3.17718	1.58046e-16	4.09734e-15	yes
PO908_08630	NHDLJKDN_01768	nusB	Transcription_antitermination_protein_NusB	347.732	304.809	326.271	30.351	194.939	178.333	186.636	11.7418	0.572028	-0.805843	0.0336056	0.0765913	no
PO908_08635	NHDLJKDN_01769		hypothetical_protein	561.859	427.873	494.866	94.7423	255.821	239.64	247.73	11.4414	0.500601	-0.998268	0.00949518	0.0271628	yes
PO908_08640	NHDLJKDN_01770	efp	Elongation_factor_P	757.013	608.061	682.537	105.324	286.11	267.896	277.003	12.8795	0.405843	-1.30101	0.000267303	0.0011948	yes
PO908_08645	NHDLJKDN_01771	ypdF	Aminopeptidase_YpdF	134.02	125.329	129.675	6.14575	98.2916	104.867	101.58	4.64986	0.783341	-0.352287	0.299346	0.423784	no
PO908_08650	NHDLJKDN_01772		hypothetical_protein	43.9199	39.431	41.6755	3.17413	58.818	55.4339	57.126	2.3929	1.37073	0.454948	0.28648	0.408611	no
PO908_08655	NHDLJKDN_01773	uvrA	UvrABC_system_protein_A	211.669	250.027	230.848	27.1236	127.489	139.092	133.291	8.20449	0.577397	-0.792365	0.00293828	0.0101906	yes
PO908_08660	NHDLJKDN_01774		hypothetical_protein	173.522	199.721	186.621	18.5253	43.052	34.3104	38.6812	6.1812	0.207271	-2.27041	2.02296e-09	2.08738e-08	yes
PO908_08665	NHDLJKDN_01775		hypothetical_protein	193.526	201.323	197.425	5.51287	49.8055	40.7313	45.2684	6.41645	0.229294	-2.12473	6.23593e-08	5.13227e-07	yes
PO908_08670	NHDLJKDN_01776	rpsR	30S_ribosomal_protein_S18	1522.74	1688.18	1605.46	116.979	493.531	479.677	486.604	9.79689	0.303093	-1.72217	1.33185e-08	1.21152e-07	yes
PO908_08675	NHDLJKDN_01777	ssb_5	Single_stranded_DNA_binding_protein	2773.68	2754.11	2763.9	13.8324	714.558	763.212	738.885	34.4033	0.267335	-1.90328	1.02108e-11	1.4505e-10	yes
PO908_08680	NHDLJKDN_01778	rpsF	30S_ribosomal_protein_S6	4595.35	4046.88	4321.11	387.831	943.861	1035.07	989.464	64.4925	0.228984	-2.12668	1.36828e-12	2.28856e-11	yes
PO908_08685	NHDLJKDN_01779		hypothetical_protein	40.745	36.9022	38.8236	2.71725	69.0893	50.7037	59.8965	13.0006	1.54279	0.625538	0.14487	0.244079	no
PO908_08690	NHDLJKDN_01780		hypothetical_protein	27.1423	43.2445	35.1934	11.386	53.3637	35.5741	44.4689	12.5791	1.26356	0.337495	0.390058	0.515932	no
PO908_08695	NHDLJKDN_01781		hypothetical_protein	5.87161	26.2	16.0358	14.3743	27.6059	17.2248	22.4154	7.34057	1.39783	0.483193	0.486635	0.606904	no
PO908_08700	NHDLJKDN_01782	gpmA_4	2_3_bisphosphoglycerate_dependent_phosphoglycerate_mutase	4.81568	18.7218	11.7687	9.83312	69.8523	66.3759	68.1141	2.45819	5.78771	2.53299	5.98033e-05	0.000312423	yes
PO908_08705	NHDLJKDN_01783		Putative_bifunctional_phosphatase_peptidyl_prolyl_cis_trans_isomerase	15.2731	28.6251	21.9491	9.44133	154.964	150.56	152.762	3.11429	6.95985	2.79906	2.00282e-13	3.7088e-12	yes
PO908_08710*	NHDLJKDN_01784	bglH_1	Aryl_phospho_beta_D_glucosidase_BglH	9.69752	21.5609	15.6292	8.38871	81.8933	81.1617	81.5275	0.51728	5.21635	2.38304	1.87858e-05	0.000107038	yes
PO908_08710*	NHDLJKDN_01785	bglH_2	Aryl_phospho_beta_D_glucosidase_BglH	8.96124	21.52	15.2406	8.88041	104.936	99.3368	102.136	3.95918	6.70158	2.7445	1.64009e-09	1.70932e-08	yes
PO908_08715	NHDLJKDN_01786	metF	5_10_methylenetetrahydrofolate_reductase	2.72043	15.7372	9.2288	9.20424	25.8672	16.6191	21.2432	6.53945	2.30183	1.20278	0.116371	0.204611	no
PO908_08720	NHDLJKDN_01787	metE	5_methyltetrahydropteroyltriglutamate___homocysteine_methyltransferase	4.3201	17.7201	11.0201	9.47523	27.0738	17.2785	22.1762	6.92631	2.01234	1.00887	0.0781843	0.148629	no
NA	NHDLJKDN_01788		TPP	130.77	169.48	150.125	27.3724	83.7869	87.6441	85.7155	2.72741	0.57096	-0.808537	0.224757	0.343512	no
PO908_08725	NHDLJKDN_01789	ykoE	Putative_HMP_thiamine_permease_protein_YkoE	11.7019	23.8611	17.7815	8.59787	33.1631	25.3573	29.2602	5.51948	1.64554	0.718565	0.21212	0.329047	no
PO908_08730	NHDLJKDN_01790	ykoD_2	Putative_HMP_thiamine_import_ATP_binding_protein_YkoD	10.4163	25.3301	17.8732	10.5456	34.9369	29.198	32.0674	4.05799	1.79416	0.843312	0.0749366	0.143773	no
PO908_08735	NHDLJKDN_01791		hypothetical_protein	10.1583	22.285	16.2217	8.57489	36.7784	25.8804	31.3294	7.70606	1.93133	0.949593	0.1015	0.182419	no
PO908_08740	NHDLJKDN_01792	menH_3	2_succinyl_6_hydroxy_2__4_cyclohexadiene_1_carboxylate_synthase	30.127	44.5009	37.3139	10.1639	46.184	32.8355	39.5097	9.4388	1.05885	0.0824925	0.757329	0.828429	no
PO908_08745	NHDLJKDN_01793	bcrA_2	Bacitracin_transport_ATP_binding_protein_BcrA	12.7665	28.7434	20.7549	11.2974	37.9324	24.4546	31.1935	9.53025	1.50294	0.587792	0.239466	0.355779	no
PO908_08750	NHDLJKDN_01794		hypothetical_protein	3.98431	17.7808	10.8825	9.75557	26.2615	16.7785	21.52	6.70551	1.97748	0.983661	0.170764	0.277558	no
PO908_08755	NHDLJKDN_01795	sasA_3	Adaptive_response_sensory_kinase_SasA	79.8782	105.69	92.7841	18.2517	74.0636	62.5396	68.3016	8.14872	0.736135	-0.441958	0.312369	0.437148	no
PO908_08760	NHDLJKDN_01796	srrA	Transcriptional_regulatory_protein_SrrA	110.926	152.036	131.481	29.0689	81.0401	80.2951	80.6676	0.526813	0.61353	-0.704793	0.0577212	0.117366	no
PO908_08765	NHDLJKDN_01797	bglH_3	Aryl_phospho_beta_D_glucosidase_BglH	44.1415	43.0917	43.6166	0.742289	89.1512	89.0158	89.0835	0.0957741	2.04242	1.03028	0.00241065	0.00854648	yes
PO908_08770	NHDLJKDN_01798		hypothetical_protein	100.631	122.057	111.344	15.1511	27.9415	21.4143	24.6779	4.61538	0.221636	-2.17373	0.000179688	0.000825024	yes
PO908_08775	NHDLJKDN_01799		hypothetical_protein	23.8323	30.5054	27.1689	4.71862	22.9158	13.1841	18.05	6.88129	0.664362	-0.589959	0.363969	0.490813	no
PO908_08780	NHDLJKDN_01800		hypothetical_protein	4.07917	16.1888	10.134	8.56277	22.6226	12.5291	17.5759	7.13714	1.73435	0.794397	0.174015	0.281354	no
PO908_08785	NHDLJKDN_01801	pox5	Pyruvate_oxidase	285.338	397.646	341.492	79.4139	41.392	41.1686	41.2803	0.157951	0.120882	-3.04833	5.59195e-26	2.97377e-24	yes
PO908_08790	NHDLJKDN_01802	ldcB/dacB	LD-carboxypeptidase LdcB/DacB	137.761	67.5173	102.639	49.6697	254.341	361.337	307.839	75.6576	2.99924	1.5846	0.000594321	0.00246032	yes
PO908_08795	NHDLJKDN_01803		hypothetical_protein	58.8572	39.576	49.2166	13.6338	89.6432	92.4275	91.0353	1.96878	1.84969	0.887281	0.0633201	0.125912	no
PO908_08800	NHDLJKDN_01804		hypothetical_protein	74.9976	47.9389	61.4682	19.1334	87.8289	82.4776	85.1532	3.78394	1.38532	0.47022	0.360788	0.487793	no
PO908_08805	NHDLJKDN_01805		hypothetical_protein	12.8731	25.3196	19.0964	8.80105	29.1137	17.6672	23.3904	8.09389	1.22486	0.292621	0.516057	0.632193	no
PO908_08810	NHDLJKDN_01806	neuA	N_acylneuraminate_cytidylyltransferase	18.1029	28.6281	23.3655	7.44242	37.7589	23.4386	30.5988	10.126	1.30957	0.389096	0.42997	0.551306	no
PO908_08815	NHDLJKDN_01807	ybjI_3	5_amino_6__5_phospho_D_ribitylamino_uracil_phosphatase_YbjI	26.4034	35.4782	30.9408	6.41679	44.5369	30.1419	37.3394	10.1788	1.2068	0.271189	0.496806	0.615336	no
PO908_08820	NHDLJKDN_01808		hypothetical_protein	3.69654	17.6296	10.6631	9.85213	24.7933	15.8691	20.3312	6.31036	1.9067	0.931074	0.162807	0.267414	no
PO908_08825	NHDLJKDN_01809		hypothetical_protein	8.66676	16.8131	12.7399	5.76036	39.3328	31.3592	35.346	5.63817	2.77443	1.47219	0.0305214	0.0708863	no
PO908_08830	NHDLJKDN_01810	bglH_4	Aryl_phospho_beta_D_glucosidase_BglH	11.3709	19.7589	15.5649	5.93121	49.5323	36.6701	43.1012	9.0949	2.76913	1.46943	0.000936465	0.00363033	yes
PO908_08835	NHDLJKDN_01811	rhaR_2	HTH_type_transcriptional_activator_RhaR	9.6693	22.4507	16.06	9.03783	30.254	21.4444	25.8492	6.22935	1.60954	0.686647	0.203628	0.319943	no
PO908_08840	NHDLJKDN_01812		hypothetical_protein	4.84858	18.7861	11.8173	9.85528	29.4246	19.1486	24.2866	7.26623	2.05517	1.03926	0.169455	0.27608	no
PO908_08845	NHDLJKDN_01813		hypothetical_protein	105.587	102.159	103.873	2.42446	102.225	79.7161	90.9704	15.9161	0.875786	-0.19135	0.691334	0.782393	no
PO908_08850	NHDLJKDN_01814	bglF_2	PTS_system_beta_glucoside_specific_EIIBCA_component	5.53501	18.8632	12.1991	9.42447	61.1589	48.6528	54.9059	8.84309	4.50081	2.17018	3.10497e-05	0.000171725	yes
PO908_08855	NHDLJKDN_01815		hypothetical_protein	0.215445	13.9865	7.10097	9.7376	22.2105	13.2621	17.7363	6.32748	2.49773	1.32062	0.381576	0.508604	no
PO908_08860	NHDLJKDN_01816		hypothetical_protein	24.5462	53.896	39.2211	20.7535	42.9573	32.8498	37.9036	7.14708	0.966407	-0.0492969	0.929764	0.956039	no
PO908_08865	NHDLJKDN_01817		Multidrug_efflux_system_ATP_binding_protein	20.0239	35.0265	27.5252	10.6084	41.7918	30.6878	36.2398	7.85171	1.31661	0.396824	0.369543	0.496073	no
PO908_08870	NHDLJKDN_01818		hypothetical_protein	14.3423	28.039	21.1906	9.68502	39.8798	26.0642	32.972	9.76909	1.55597	0.637814	0.230771	0.348738	no
PO908_08875	NHDLJKDN_01819	yokD	SPbeta_prophage_derived_aminoglycoside_N_3___acetyltransferase_like_protein_YokD	38.7132	56.6384	47.6758	12.675	69.1265	43.8541	56.4903	17.8703	1.18488	0.244744	0.496956	0.615336	no
PO908_08880	NHDLJKDN_01820		hypothetical_protein	6.78996	18.5125	12.6512	8.28911	26.9116	16.078	21.4948	7.66048	1.69903	0.764708	0.30776	0.433035	no
PO908_08885	NHDLJKDN_01821		hypothetical_protein	16.4696	25.3297	20.8997	6.26502	32.2252	20.6742	26.4497	8.1678	1.26556	0.339771	0.521083	0.636266	no
PO908_08890	NHDLJKDN_01822	pnbA	Para_nitrobenzyl_esterase	0.381245	13.9039	7.14255	9.56193	22.852	14.2426	18.5473	6.08777	2.59673	1.3767	0.155206	0.258552	no
PO908_08895	NHDLJKDN_01823	ptcA	PTS_system_galactose_specific_EIIA_component	6.51229	20.8811	13.6967	10.1603	42.4197	36.948	39.6839	3.86909	2.89734	1.53473	0.0430085	0.0930132	no
PO908_08900	NHDLJKDN_01824	ptcB	PTS_system_galactose_specific_EIIB_component	14.5802	31.0764	22.8283	11.6646	57.284	57.2805	57.2823	0.0024975	2.50927	1.32727	0.0271672	0.0649099	no
PO908_08905	NHDLJKDN_01825		hypothetical_protein	7.05358	21.2233	14.1385	10.0195	41.6234	36.2645	38.944	3.78928	2.75447	1.46177	0.0101906	0.0288339	yes
PO908_08910	NHDLJKDN_01826	licC_3	Lichenan_permease_IIC_component	4.83551	19.0316	11.9336	10.0382	37.8433	27.9065	32.8749	7.02638	2.75482	1.46196	0.0159903	0.0421397	yes
PO908_08915	NHDLJKDN_01827	nagC	N_acetylglucosamine_repressor	5.84184	17.2708	11.5563	8.08149	31.2515	21.3793	26.3154	6.98071	2.27714	1.18723	0.041538	0.0904936	no
PO908_08920	NHDLJKDN_01828	mtaD	5_methylthioadenosine_S_adenosylhomocysteine_deaminase	614.954	752.003	683.478	96.9083	488.294	453.242	470.768	24.7858	0.688783	-0.537879	0.0831409	0.154927	no
NA	NHDLJKDN_01829		Purine	119.483	103.781	111.632	11.1032	74.7089	65.9574	70.3331	6.18822	0.630045	-0.666472	0.352768	0.479449	no
PO908_08925	NHDLJKDN_01830	msrAB1	Peptide_methionine_sulfoxide_reductase_MsrA_MsrB_1	488.515	491.593	490.054	2.17671	385.209	361.144	373.177	17.0172	0.761501	-0.393082	0.231731	0.34928	no
PO908_08930	NHDLJKDN_01831	pyrDA	putative_dihydroorotate_dehydrogenase_A__fumarate_	118.749	130.643	124.696	8.41021	210.426	228.162	219.294	12.5417	1.75862	0.814447	0.00435323	0.0143539	yes
PO908_08935	NHDLJKDN_01832	gdh	NADP_specific_glutamate_dehydrogenase	210.684	87.4344	149.059	87.1508	100.351	96.3858	98.3685	2.80389	0.659928	-0.599619	0.213386	0.330158	no
PO908_08940	NHDLJKDN_01833		hypothetical_protein	378.049	395.615	386.832	12.4216	271.578	246.609	259.093	17.6556	0.669782	-0.578236	0.0931442	0.169904	no
PO908_08945	NHDLJKDN_01834	ykuT	putative_MscS_family_protein_YkuT	180.747	198.59	189.669	12.617	112.673	119.324	115.999	4.70343	0.611586	-0.709374	0.0242566	0.0589779	no
PO908_08950	NHDLJKDN_01835	sstT	Serine_threonine_transporter_SstT	16.897	26.4546	21.6758	6.75825	38.8366	27.2011	33.0189	8.22748	1.52331	0.607206	0.161398	0.265666	no
PO908_08955	NHDLJKDN_01836	trxA_2	Thioredoxin	415.982	637.937	526.959	156.945	137.571	134.483	136.027	2.18364	0.258136	-1.9538	1.94326e-08	1.71503e-07	yes
PO908_08960	NHDLJKDN_01837	pepD	Dipeptidase	74.1045	89.9773	82.0409	11.2238	106.071	100.899	103.485	3.65741	1.26138	0.335003	0.237967	0.354049	no
PO908_08965	NHDLJKDN_01838	mutS2	Endonuclease_MutS2	62.7022	78.8823	70.7922	11.441	84.4849	80.271	82.378	2.97968	1.16366	0.218668	0.392204	0.51778	no
PO908_08970	NHDLJKDN_01839		hypothetical_protein	520.066	778.187	649.126	182.519	151.695	142.306	147	6.63904	0.226459	-2.14268	2.98582e-11	3.94432e-10	yes
PO908_08975	NHDLJKDN_01840		hypothetical_protein	1683.12	2422.95	2053.03	523.139	396.501	382.271	389.386	10.0619	0.189664	-2.39848	9.28309e-16	2.18785e-14	yes
PO908_08980	NHDLJKDN_01841	rnhC	Ribonuclease_HIII	78.3149	94.155	86.235	11.2007	70.8886	63.1368	67.0127	5.48139	0.777095	-0.363838	0.388205	0.514136	no
PO908_08985	NHDLJKDN_01842	sipS	Signal_peptidase_I_S	101.194	115.202	108.198	9.90495	103.314	88.9627	96.1381	10.1476	0.888536	-0.170498	0.742006	0.818139	no
PO908_08990	NHDLJKDN_01843	recD2	ATP_dependent_RecD_like_DNA_helicase	35.1061	49.7743	42.4402	10.372	71.1374	57.7043	64.4208	9.49862	1.51792	0.602098	0.0626441	0.125146	no
NA	NHDLJKDN_01844		hypothetical_protein	122.11	118.936	120.523	2.24476	123.063	95.7766	109.42	19.294	0.907874	-0.139436	0.860248	0.90444	no
NA	NHDLJKDN_01845		csRNA	210.663	144.46	177.562	46.8125	396.747	388.208	392.478	6.0376	2.21038	1.14429	0.0318502	0.0733971	no
PO908_09000	NHDLJKDN_01846		Putative_glutamine_amidotransferase	291.991	89.5066	190.749	143.178	42.5296	49.5173	46.0234	4.94107	0.241278	-2.05123	0.00047582	0.0020058	yes
PO908_09005	NHDLJKDN_01847	gpsA	Glycerol_3_phosphate_dehydrogenase__NAD_P___	120.4	132.148	126.274	8.30693	79.1594	62.5931	70.8763	11.7142	0.561289	-0.833185	0.0375901	0.0840105	no
PO908_09010	NHDLJKDN_01848	gtaB	UTP__glucose_1_phosphate_uridylyltransferase	85.2827	97.731	91.5069	8.80232	77.7298	68.783	73.2564	6.32632	0.800557	-0.320925	0.447235	0.56871	no
PO908_09015	NHDLJKDN_01849		hypothetical_protein	22.7121	26.0625	24.3873	2.36909	32.7632	25.0381	28.9007	5.46246	1.18507	0.244974	0.675306	0.76913	no
PO908_09020	NHDLJKDN_01850	ygaZ	Inner_membrane_protein_YgaZ	68.7237	69.2776	69.0007	0.391652	69.539	65.2326	67.3858	3.04506	0.976596	-0.0341662	0.984103	0.990042	no
PO908_09025	NHDLJKDN_01851	tsaD	tRNA_N6_adenosine_threonylcarbamoyltransferase	122.325	115.964	119.145	4.49794	105.7	105.604	105.652	0.0679749	0.886755	-0.173393	0.642936	0.743282	no
PO908_09030	NHDLJKDN_01852	rimI	N_alpha_acetyltransferase_RimI	32.9343	34.0685	33.5014	0.802009	39.8565	27.6036	33.7301	8.66411	1.00683	0.00981601	0.9178	0.946553	no
PO908_09035	NHDLJKDN_01853	tsaB	tRNA_threonylcarbamoyladenosine_biosynthesis_protein_TsaB	30.2754	32.6793	31.4773	1.69979	35.7536	26.8795	31.3165	6.27498	0.994892	-0.00738871	0.934282	0.958309	no
PO908_09040	NHDLJKDN_01854		hypothetical_protein	746.816	640.678	693.747	75.0509	167.663	193.493	180.578	18.2644	0.260294	-1.94179	1.18721e-08	1.09434e-07	yes
PO908_09045	NHDLJKDN_01855	rnj1	Ribonuclease_J_1	319.136	350.679	334.907	22.304	131.463	125.274	128.369	4.37631	0.383296	-1.38347	4.16185e-06	2.71437e-05	yes
PO908_09050	NHDLJKDN_01856	gap	Glyceraldehyde_3_phosphate_dehydrogenase	3179.84	2076.77	2628.3	779.99	1549.74	1471.86	1510.8	55.073	0.574819	-0.798821	0.033248	0.0758595	no
PO908_09055	NHDLJKDN_01857	fus	Elongation_factor_G	675.17	601.213	638.191	52.2956	331.112	316.137	323.625	10.5887	0.507097	-0.979666	0.00215952	0.00770886	yes
PO908_09060	NHDLJKDN_01858	rpsG	30S_ribosomal_protein_S7	2165.57	2386.19	2275.88	156.008	654.892	630.363	642.628	17.3445	0.282364	-1.82437	2.74536e-10	3.25364e-09	yes
PO908_09065	NHDLJKDN_01859	rpsL	30S_ribosomal_protein_S12	4633.9	4936.11	4785.01	213.695	1068.06	836.405	952.234	163.807	0.199004	-2.32913	5.3162e-12	8.04802e-11	yes
PO908_09070	NHDLJKDN_01860		hypothetical_protein	323.207	360.569	341.888	26.4185	262.608	249.788	256.198	9.06449	0.749363	-0.416264	0.219939	0.338141	no
PO908_09075	NHDLJKDN_01861	purR	Pur_operon_repressor	247.607	261.666	254.636	9.94081	181.881	140.523	161.202	29.2448	0.633067	-0.65957	0.0934438	0.170301	no
PO908_09080	NHDLJKDN_01862	yhaM	3__5__exoribonuclease_YhaM	93.9506	114.504	104.227	14.5336	231.741	215.283	223.512	11.6371	2.14447	1.10062	0.000301779	0.00132885	yes
PO908_09085	NHDLJKDN_01863		hypothetical_protein	156.316	180.655	168.486	17.2099	352.886	356.364	354.625	2.4588	2.10478	1.07367	8.16528e-05	0.000409053	yes
PO908_09090	NHDLJKDN_01864	thiN	Thiamine_pyrophosphokinase	65.8251	78.094	71.9595	8.67539	157.344	178.202	167.773	14.7489	2.3315	1.22126	0.000112509	0.0005389	yes
PO908_09095	NHDLJKDN_01865	rpe	Ribulose_phosphate_3_epimerase	120.778	124.453	122.615	2.59879	225.554	256.098	240.826	21.5976	1.96407	0.973849	0.001419	0.00529319	yes
PO908_09100	NHDLJKDN_01866	rsgA	Small_ribosomal_subunit_biogenesis_GTPase_RsgA	154.747	150.102	152.424	3.28396	140.155	131.619	135.887	6.03583	0.891504	-0.165687	0.676908	0.769686	no
PO908_09105	NHDLJKDN_01867		tRNA_Leu	25.2581	29.2262	27.2421	2.80589	28.5125	21.0741	24.7933	5.25977	0.910109	-0.135889	0.954618	0.971481	no
PO908_09110	NHDLJKDN_01868		tRNA_Ser	12.3358	25.5014	18.9186	9.30954	24.8239	15.7156	20.2697	6.44056	1.07142	0.0995228	0.875281	0.914065	no
PO908_09115	NHDLJKDN_01869	rsmA	Ribosomal_RNA_small_subunit_methyltransferase_A	85.8029	120.102	102.952	24.2528	92.4845	82.1577	87.3211	7.3022	0.848171	-0.237573	0.618203	0.721845	no
PO908_09120	NHDLJKDN_01870		hypothetical_protein	70.6618	74.4368	72.5493	2.66935	67.524	48.0082	57.7661	13.7997	0.796233	-0.328738	0.54771	0.660436	no
PO908_09125	NHDLJKDN_01871	rnmV	Ribonuclease_M5	80.1505	94.5483	87.3494	10.1808	73.9701	51.8996	62.9349	15.6062	0.720496	-0.472938	0.375339	0.501581	no
NA	NHDLJKDN_01872		hypothetical_protein	19.707	26.9771	23.3421	5.14073	27.4217	17.403	22.4124	7.08429	0.960171	-0.0586365	0.968344	0.982547	no
PO908_09130	NHDLJKDN_01873	dtd3	D_aminoacyl_tRNA_deacylase	82.1606	94.046	88.1033	8.40423	58.4024	44.9472	51.6748	9.51424	0.586525	-0.769735	0.0895727	0.164693	no
PO908_09135	NHDLJKDN_01874	rpmH	50S_ribosomal_protein_L34	1159.62	1313.78	1236.7	109.008	338.842	343.784	341.313	3.49505	0.275986	-1.85733	1.13055e-08	1.04677e-07	yes
PO908_09140	NHDLJKDN_01875		hypothetical_protein	29.1252	41.2879	35.2066	8.60033	33.3787	24.895	29.1368	5.99887	0.827596	-0.273001	0.71396	0.796961	no
PO908_09145	NHDLJKDN_01876		hypothetical_protein	344.851	329.657	337.254	10.7439	233.126	233.344	233.235	0.154259	0.691571	-0.53205	0.0944362	0.171808	no
PO908_09150	NHDLJKDN_01877	misCA	Membrane_protein_insertase_MisCA	281.867	269.306	275.587	8.88154	141.938	143.697	142.817	1.24421	0.518231	-0.948333	0.00369972	0.0124162	yes
PO908_09155	NHDLJKDN_01878	rnpA	Ribonuclease_P_protein_component	206.617	181.78	194.199	17.5626	77.1178	69.8843	73.501	5.11488	0.378484	-1.4017	0.00119612	0.00452692	yes
PO908_09160	NHDLJKDN_01879	glpK	Glycerol_kinase	18.8307	31.2347	25.0327	8.77094	41.1055	31.6653	36.3854	6.67517	1.45352	0.539546	0.165223	0.27046	no
PO908_09165	NHDLJKDN_01880	pgi	Glucose_6_phosphate_isomerase	715.576	457.723	586.649	182.33	198.455	207.221	202.838	6.19837	0.345757	-1.53217	5.33442e-05	0.000280802	yes
PO908_09170	NHDLJKDN_01881		Bacteria_small_SRP	55.6592	110.572	83.1157	38.8294	36.1941	34.5066	35.3503	1.19319	0.425315	-1.2334	0.174049	0.281354	no
PO908_09175	NHDLJKDN_01882		hypothetical_protein	30.3128	48.7485	39.5306	13.036	50.3086	44.1575	47.2331	4.34949	1.19485	0.256827	0.513984	0.630398	no
PO908_09180	NHDLJKDN_01883	tadA_2	tRNA_specific_adenosine_deaminase	134.554	159.989	147.271	17.9854	146.276	146.938	146.607	0.46775	0.995491	-0.00651916	0.938281	0.960037	no
PO908_09185	NHDLJKDN_01884		hypothetical_protein	118.404	121.108	119.756	1.91208	103.692	90.43	97.0609	9.37755	0.810489	-0.303135	0.458357	0.581231	no
NA	NHDLJKDN_01885		csRNA	7.04791	16.1129	11.5804	6.40994	28.3186	21.6106	24.9646	4.74329	2.15576	1.1082	0.40172	0.526321	no
PO908_09190	NHDLJKDN_01886	purA	Adenylosuccinate_synthetase	367.616	295.444	331.53	51.0326	113.773	113.139	113.456	0.44799	0.342219	-1.54701	7.57129e-06	4.6596e-05	yes
PO908_09195	NHDLJKDN_01887	gshAB	Glutathione_biosynthesis_bifunctional_protein_GshAB	10.3828	21.3586	15.8707	7.76106	27.2722	17.1833	22.2278	7.13393	1.40055	0.485995	0.251559	0.368196	no
PO908_09200	NHDLJKDN_01888		hypothetical_protein	42.0003	36.6202	39.3102	3.80432	32.764	25.0092	28.8866	5.48347	0.734836	-0.444506	0.471752	0.593698	no
PO908_09205	NHDLJKDN_01889		hypothetical_protein	38.0022	39.6344	38.8183	1.15415	36.0638	25.3781	30.7209	7.55595	0.791403	-0.337515	0.694392	0.784406	no
PO908_09210	NHDLJKDN_01890		hypothetical_protein	77.4862	83.4704	80.4783	4.23148	37.4607	23.4817	30.4712	9.88469	0.378627	-1.40115	0.00621184	0.0190582	yes
PO908_09215	NHDLJKDN_01891		hypothetical_protein	50.68	54.3739	52.527	2.612	45.2164	35.1099	40.1632	7.14636	0.76462	-0.387185	0.41494	0.537195	no
PO908_09220	NHDLJKDN_01892	hslO	33_kDa_chaperonin	223.53	261.794	242.662	27.0563	52.3115	47.0095	49.6605	3.74907	0.204649	-2.28878	1.64335e-11	2.25716e-10	yes
PO908_09225	NHDLJKDN_01893	dusB	tRNA_dihydrouridine_synthase_B	260.273	357.324	308.798	68.6254	80.2418	67.1536	73.6977	9.25474	0.238659	-2.06697	2.57255e-09	2.61543e-08	yes
PO908_09230	NHDLJKDN_01894	ypeA	Acetyltransferase_YpeA	408.834	611.932	510.383	143.612	502.253	578.076	540.164	53.6156	1.05835	0.081819	0.661405	0.758295	no
PO908_09235	NHDLJKDN_01895	clpC_2	ATP_dependent_Clp_protease_ATP_binding_subunit_ClpC	173.688	219.602	196.645	32.4664	200.895	216.591	208.743	11.099	1.06152	0.0861339	0.646072	0.745661	no
PO908_09240	NHDLJKDN_01896	ctsR	Transcriptional_regulator_CtsR	243.9	232.531	238.216	8.03903	111.988	109.041	110.515	2.08357	0.463927	-1.10803	0.00238974	0.00848685	yes
PO908_09245	NHDLJKDN_01897		hypothetical_protein	21.0322	28.7925	24.9123	5.48735	77.8296	61.2874	69.5585	11.6971	2.79213	1.48137	0.00640662	0.0195115	yes
PO908_09250	NHDLJKDN_01898		Putative collagen adhesin	52.4738	47.7191	50.0965	3.36206	466.298	383.87	425.084	58.2858	8.48531	3.08497	2.48166e-20	9.35813e-19	yes
PO908_09255	NHDLJKDN_01899	tsf	Elongation_factor_Ts	455.757	406.682	431.22	34.7013	237.402	249.703	243.553	8.69808	0.5648	-0.824188	0.00860077	0.0251947	yes
PO908_09260	NHDLJKDN_01900	rpsB	30S_ribosomal_protein_S2	1071.49	985.6	1028.55	60.7373	384.959	425.484	405.221	28.6556	0.393974	-1.34383	4.67849e-06	2.98559e-05	yes
PO908_09265	NHDLJKDN_01901		hypothetical_protein	46.4296	71.1846	58.8071	17.5044	238.091	239.056	238.573	0.68242	4.05688	2.02037	5.84163e-09	5.63513e-08	yes
NA	NHDLJKDN_01902		L17DE	84.2935	87.1796	85.7365	2.04079	49.8139	45.4458	47.6299	3.08874	0.555538	-0.848044	0.357021	0.484595	no
PO908_09270	NHDLJKDN_01903	rplQ	50S_ribosomal_protein_L17	350.927	435.605	393.266	59.8762	187.139	181.513	184.326	3.97782	0.468706	-1.09325	0.00105924	0.00406076	yes
PO908_09275	NHDLJKDN_01904	rpoA	DNA_directed_RNA_polymerase_subunit_alpha	2486.09	2771.27	2628.68	201.657	886.818	799.24	843.029	61.9268	0.320705	-1.64068	4.11857e-08	3.51519e-07	yes
PO908_09280	NHDLJKDN_01905	rpsK	30S_ribosomal_protein_S11	1134.06	1222.52	1178.29	62.553	514.168	507.723	510.945	4.55759	0.433633	-1.20545	5.32528e-05	0.000280802	yes
PO908_09285	NHDLJKDN_01906	rpsM	30S_ribosomal_protein_S13	3032.02	3417.74	3224.88	272.745	1053.07	926.992	990.033	89.1535	0.306998	-1.7037	3.42431e-08	2.9469e-07	yes
PO908_09290	NHDLJKDN_01907	rpmJ	50S_ribosomal_protein_L36	10148.1	13748.7	11948.4	2546.07	4116.89	3391.3	3754.1	513.071	0.314193	-1.67028	3.05283e-07	2.22942e-06	yes
PO908_09295	NHDLJKDN_01908	infA	Translation_initiation_factor_IF_1	6840.21	7148.81	6994.51	218.211	1618.36	1640.75	1629.55	15.8284	0.232976	-2.10175	6.59467e-14	1.29031e-12	yes
PO908_09300	NHDLJKDN_01909	adk	Adenylate_kinase	648.511	654.761	651.636	4.41916	377.071	358.669	367.87	13.0117	0.564533	-0.824869	0.00921626	0.0266219	yes
PO908_09305	NHDLJKDN_01910	secY	Protein_translocase_subunit_SecY	399.436	451.386	425.411	36.7338	428.034	525.674	476.854	69.0414	1.12093	0.16469	0.475676	0.597187	no
PO908_09310	NHDLJKDN_01911	rplO	50S_ribosomal_protein_L15	945.871	1248.85	1097.36	214.237	1471.57	1607	1539.28	95.7634	1.40272	0.488223	0.0402394	0.0883213	no
PO908_09315	NHDLJKDN_01912	rpmD	50S_ribosomal_protein_L30	1153.48	1553.86	1353.67	283.111	1077.51	1031.32	1054.42	32.6618	0.778934	-0.360426	0.29811	0.422612	no
PO908_09320	NHDLJKDN_01913	rpsE	30S_ribosomal_protein_S5	836.053	1133.98	985.019	210.669	1058.8	1162.97	1110.88	73.6573	1.12778	0.173483	0.414088	0.536963	no
PO908_09325	NHDLJKDN_01914	rplR	50S_ribosomal_protein_L18	1538.5	2173.85	1856.17	449.258	1650.76	1824.13	1737.44	122.59	0.936035	-0.0953659	0.82788	0.880977	no
PO908_09330	NHDLJKDN_01915	rplF	50S_ribosomal_protein_L6	749.89	1066.4	908.147	223.81	926.615	926.589	926.602	0.0179541	1.02032	0.0290235	0.779154	0.846942	no
PO908_09335	NHDLJKDN_01916	rpsH	30S_ribosomal_protein_S8	798.029	1049.62	923.823	177.9	784.365	960.112	872.238	124.272	0.944162	-0.0828943	0.813639	0.869688	no
PO908_09345	NHDLJKDN_01917	rplE	50S_ribosomal_protein_L5	1244.06	1741.61	1492.83	351.822	1219.65	1387.81	1303.73	118.912	0.873324	-0.195411	0.524712	0.639396	no
PO908_09350	NHDLJKDN_01918	rplX	50S_ribosomal_protein_L24	1612.97	1982.06	1797.51	260.986	1570.62	1724.3	1647.46	108.674	0.916523	-0.125758	0.702313	0.789911	no
PO908_09355	NHDLJKDN_01919	rplN	50S_ribosomal_protein_L14	1606.64	2000.14	1803.39	278.25	1356.04	1575.64	1465.84	155.282	0.812823	-0.298987	0.26188	0.380084	no
PO908_09360	NHDLJKDN_01920	rpsQ	30S_ribosomal_protein_S17	1649.78	2322.91	1986.35	475.976	1767.21	1880.5	1823.85	80.1112	0.918194	-0.123129	0.762002	0.831348	no
PO908_09365	NHDLJKDN_01921	rpmC	50S_ribosomal_protein_L29	616.371	788.744	702.557	121.886	636.942	677.42	657.181	28.6219	0.935412	-0.0963255	0.832969	0.88503	no
PO908_09370	NHDLJKDN_01922	rplP	50S_ribosomal_protein_L16	1720.72	2294.09	2007.4	405.432	2027.47	2252.41	2139.94	159.057	1.06602	0.0922362	0.611558	0.71781	no
PO908_09375	NHDLJKDN_01923	rpsC	30S_ribosomal_protein_S3	410.964	585.221	498.092	123.218	496.715	543.672	520.194	33.204	1.04437	0.0626359	0.701112	0.789417	no
PO908_09380	NHDLJKDN_01924	rplV	50S_ribosomal_protein_L22	2077.72	3028.94	2553.33	672.616	2543.76	2636.41	2590.09	65.5137	1.0144	0.0206201	0.798592	0.857288	no
PO908_09385	NHDLJKDN_01925	rpsS	30S_ribosomal_protein_S19	2531.54	3824.99	3178.27	914.603	2907.29	2955.38	2931.34	34.0034	0.922307	-0.116681	0.817027	0.872112	no
PO908_09390	NHDLJKDN_01926	rplB	50S_ribosomal_protein_L2	478.108	635.709	556.909	111.441	494.28	597.832	546.056	73.2223	0.980513	-0.0283917	0.99245	0.995811	no
PO908_09395	NHDLJKDN_01927	rplW	50S_ribosomal_protein_L23	1947.22	2471.16	2209.19	370.486	1515.3	1531.52	1523.41	11.4742	0.689579	-0.536213	0.0644915	0.12762	no
PO908_09400	NHDLJKDN_01928	rplD	50S_ribosomal_protein_L4	745.22	974.704	859.962	162.269	630.639	768.905	699.772	97.7682	0.813724	-0.297388	0.262691	0.380728	no
PO908_09405	NHDLJKDN_01929	rplC	50S_ribosomal_protein_L3	1990.41	2389.29	2189.85	282.056	1061.55	1126.54	1094.05	45.957	0.499599	-1.00116	0.000137239	0.000645429	yes
PO908_09410	NHDLJKDN_01930	rpsJ	30S_ribosomal_protein_S10	1049.46	1422.92	1236.19	264.079	528.836	457.985	493.41	50.0992	0.399138	-1.32504	6.83746e-05	0.000353638	yes
PO908_09415	NHDLJKDN_01931		hypothetical_protein	86.8886	94.776	90.8323	5.57718	88.0165	74.3046	81.1606	9.69584	0.893521	-0.162427	0.782825	0.849033	no
PO908_09420	NHDLJKDN_01932	udk_2	Uridine_kinase	437.562	547.048	492.305	77.4185	91.9572	86.0425	88.9999	4.18232	0.180782	-2.46768	4.13024e-15	9.21087e-14	yes
PO908_09425	NHDLJKDN_01933	tgt	Queuine_tRNA_ribosyltransferase	173.324	204.445	188.885	22.0063	54.1377	45.0809	49.6093	6.40411	0.262644	-1.92882	6.61189e-08	5.39884e-07	yes
PO908_09430	NHDLJKDN_01934		hypothetical_protein	31.7091	42.0153	36.8622	7.28759	34.7602	22.1646	28.4624	8.90648	0.77213	-0.373085	0.585318	0.696871	no
NA	NHDLJKDN_01935		csRNA	20.7375	34.0162	27.3768	9.38948	56.6041	51.608	54.1061	3.53273	1.97635	0.982835	0.289049	0.411453	no
PO908_09435	NHDLJKDN_01936		hypothetical_protein	155.166	184.551	169.859	20.7784	136.518	124.359	130.438	8.59763	0.767921	-0.38097	0.358498	0.485964	no
PO908_09440	NHDLJKDN_01937	yccU	putative_protein_YccU	97.5414	117.125	107.333	13.8477	93.2341	88.1295	90.6818	3.6095	0.844863	-0.243211	0.607684	0.714072	no
PO908_09445	NHDLJKDN_01938	polA	DNA_polymerase_I	108.208	126.89	117.549	13.21	100.61	100.067	100.339	0.383894	0.853592	-0.228381	0.494722	0.614035	no
PO908_09450	NHDLJKDN_01939	saeS	Histidine_protein_kinase_SaeS	74.6846	103.767	89.2259	20.5645	28.8563	21.002	24.9292	5.55386	0.279394	-1.83963	3.92181e-05	0.000212371	yes
PO908_09455	NHDLJKDN_01940	saeR	Response_regulator_SaeR	113.822	169.797	141.809	39.5804	31.1726	24.0925	27.6326	5.00637	0.194857	-2.35951	5.79422e-08	4.80688e-07	yes
PO908_09460	NHDLJKDN_01941		hypothetical_protein	0.31257	13.9932	7.15287	9.67365	25.897	16.0461	20.9716	6.9657	2.93191	1.55184	0.331143	0.45634	no
PO908_09465	NHDLJKDN_01942		hypothetical_protein	19.2542	33.6252	26.4397	10.1618	28.9426	19.1576	24.0501	6.919	0.909619	-0.136665	0.957658	0.973619	no
PO908_09470	NHDLJKDN_01943		IS110_family_transposase_ISSsu7	0.582043	13.7417	7.16186	9.30526	22.2007	12.468	17.3343	6.8821	2.42037	1.27523	0.1783	0.287554	no
PO908_09475	NHDLJKDN_01944		hypothetical_protein	172.03	144.473	158.252	19.4859	423.657	349.392	386.525	52.5126	2.44247	1.28834	0.00227567	0.00809561	yes
NA	NHDLJKDN_01945	lnpD	UDP_glucose_4_epimerase	144.661	107.412	126.037	26.339	108.716	120.919	114.817	8.62881	0.910981	-0.134508	0.763953	0.832163	no
PO908_09485	NHDLJKDN_01946	wbbI	Beta_1_6_galactofuranosyltransferase_WbbI	120.125	93.2707	106.698	18.9887	128.292	136.581	132.436	5.86133	1.24123	0.311767	0.409089	0.533094	no
PO908_09490	NHDLJKDN_01947	cpsY	Exopolysaccharide_phosphotransferase_CpsY	235.112	170.673	202.892	45.5653	264.861	309.143	287.002	31.3121	1.41455	0.500348	0.181844	0.291682	no
PO908_09495	NHDLJKDN_01948	glf	UDP_galactopyranose_mutase	268.111	183.284	225.697	59.9816	314.852	335.836	325.344	14.8378	1.44151	0.527579	0.172403	0.279784	no
PO908_09500	NHDLJKDN_01949	wecH	O_acetyltransferase_WecH	105.985	71.3074	88.6461	24.5206	102.853	101.994	102.423	0.607956	1.15542	0.208418	0.640909	0.741767	no
PO908_09505	NHDLJKDN_01950	rfbX	Putative_O_antigen_transporter	122.002	82.3809	102.191	28.0163	165.112	174.347	169.73	6.52994	1.6609	0.731965	0.0658088	0.129566	no
PO908_09510	NHDLJKDN_01951		hypothetical_protein	57.8099	40.1125	48.9612	12.5139	75.6718	71.314	73.4929	3.08141	1.50104	0.585966	0.18354	0.293948	no
PO908_09515	NHDLJKDN_01952		hypothetical_protein	46.511	34.6299	40.5705	8.40124	70.2586	71.6979	70.9782	1.01776	1.74951	0.806947	0.0636762	0.126498	no
PO908_09520	NHDLJKDN_01953	arnC	Undecaprenyl_phosphate_4_deoxy_4_formamido_L_arabinose_transferase	92.8577	52.5942	72.726	28.4706	109.927	116.32	113.123	4.52037	1.55547	0.637355	0.187996	0.299465	no
PO908_09525	NHDLJKDN_01954		hypothetical_protein	57.1563	31.5529	44.3546	18.1043	69.7893	72.063	70.9261	1.60775	1.59907	0.677233	0.274636	0.393095	no
PO908_09530	NHDLJKDN_01955	mshA	D_inositol_3_phosphate_glycosyltransferase	133.266	73.3292	103.298	42.3819	229.91	249.948	239.929	14.1692	2.32269	1.2158	0.00682695	0.0206702	yes
PO908_09535	NHDLJKDN_01956		hypothetical_protein	427.111	187.807	307.459	169.213	572.739	695.157	633.948	86.5627	2.0619	1.04397	0.0363634	0.0816209	no
PO908_09540	NHDLJKDN_01957		hypothetical_protein	188.979	76.8776	132.928	79.2676	235.34	245.157	240.249	6.94177	1.80735	0.85388	0.112667	0.200061	no
PO908_09545	NHDLJKDN_01958	cpsD	Tyrosine_protein_kinase_CpsD	269.32	100.084	184.702	119.668	322.943	323.995	323.469	0.7439	1.7513	0.808427	0.161086	0.265446	no
PO908_09550	NHDLJKDN_01959	ywqC	putative_capsular_polysaccharide_biosynthesis_protein_YwqC	349.854	140.381	245.118	148.119	411.441	374.245	392.843	26.3012	1.60267	0.680479	0.218889	0.337496	no
PO908_09555	NHDLJKDN_00001	cpsB	Tyrosine_protein_phosphatase_CpsB	255.391	114.125	184.758	99.8899	358.127	331.915	345.021	18.5348	1.86742	0.901049	0.0818661	0.153935	no
PO908_09560	NHDLJKDN_01961	tagU_2	Polyisoprenyl_teichoic_acid__peptidoglycan_teichoic_acid_transferase_TagU	176.102	100.381	138.242	53.543	237.658	206.238	221.948	22.2178	1.60551	0.683028	0.127804	0.220521	no
PO908_09565	NHDLJKDN_01962		hypothetical_protein	157.071	94.376	125.724	44.3322	247.252	234.2	240.726	9.22891	1.91473	0.937138	0.0389093	0.0862156	no
PO908_09570	NHDLJKDN_01963		hypothetical_protein	511.829	307.2	409.515	144.695	924.362	833.209	878.786	64.4553	2.14592	1.1016	0.00952233	0.0272029	yes
PO908_09575	NHDLJKDN_01964		hypothetical_protein	174.495	106.698	140.597	47.9393	362.619	358.816	360.718	2.68961	2.56562	1.35931	0.00195091	0.00704909	yes
PO908_09580	NHDLJKDN_01965		hypothetical_protein	645.567	364.068	504.818	199.05	1204.47	1129.96	1167.22	52.6858	2.31216	1.20924	0.00959669	0.02734	yes
PO908_09585	NHDLJKDN_01966	nrdD_2	Anaerobic_ribonucleoside_triphosphate_reductase	374.637	242.002	308.319	93.7867	629.348	654.578	641.963	17.8402	2.08214	1.05806	0.00576058	0.0179705	yes
PO908_09590	NHDLJKDN_01967		hypothetical_protein	88.2027	107.333	97.768	13.5275	53.9014	45.8274	49.8644	5.70921	0.510028	-0.971353	0.00847408	0.0248589	yes
PO908_09595	NHDLJKDN_01968		hypothetical_protein	11.9488	23.643	17.7959	8.26905	78.9913	67.1999	73.0956	8.33781	4.10744	2.03824	0.0111973	0.0313277	yes
PO908_09600	NHDLJKDN_01969	cls	Cardiolipin_synthase	119.729	136.133	127.931	11.5996	81.352	83.6666	82.5093	1.63667	0.644952	-0.632737	0.0423809	0.0919297	no
PO908_09605	NHDLJKDN_01970		hypothetical_protein	460.51	652.785	556.648	135.959	223.338	193.106	208.222	21.3774	0.374064	-1.41864	4.94924e-05	0.000264384	yes
PO908_09610	NHDLJKDN_01971	fpgS_2	Folylpolyglutamate_synthase	331.906	394.998	363.452	44.6125	189.118	163.499	176.308	18.1156	0.485094	-1.04367	0.00147264	0.0054638	yes
PO908_09615	NHDLJKDN_01972		hypothetical_protein	2838.91	3341.32	3090.11	355.255	1202.68	1427.5	1315.09	158.972	0.425579	-1.2325	6.16167e-07	4.36153e-06	yes
PO908_09620	NHDLJKDN_01973	yrrK	Putative_pre_16S_rRNA_nuclease	1828.19	1933.94	1881.07	74.7806	827.427	766.837	797.132	42.8435	0.423766	-1.23866	5.21844e-05	0.000276804	yes
PO908_09625	NHDLJKDN_01974		hypothetical_protein	3217.38	3945.01	3581.19	514.513	1932.88	1967.37	1950.12	24.3869	0.544546	-0.876874	0.00126803	0.00478162	yes
PO908_09630	NHDLJKDN_01975		hypothetical_protein	71.8313	76.6912	74.2612	3.43652	275.57	270.49	273.03	3.59224	3.67661	1.87838	1.40481e-08	1.27231e-07	yes
PO908_09635	NHDLJKDN_01976		hypothetical_protein	66.2544	72.8829	69.5687	4.68703	104.033	63.894	83.9633	28.3823	1.20691	0.271321	0.490089	0.610125	no
PO908_09640	NHDLJKDN_01977	spxA_2	Regulatory_protein_Spx	1289.89	1491.38	1390.63	142.474	3555.09	2562.96	3059.03	701.545	2.19974	1.13733	0.000576808	0.00240221	yes
PO908_09645	NHDLJKDN_01978	recA	Protein_RecA	384.481	435.224	409.852	35.8803	775.708	715.37	745.539	42.6654	1.81904	0.863179	0.00199317	0.00716434	yes
PO908_09650	NHDLJKDN_01979	cinA	Putative_competence_damage_inducible_protein	68.7727	72.1781	70.4754	2.40797	1540.86	2090.09	1815.48	388.361	25.7604	4.68709	2.49969e-77	1.03687e-74	yes
NA	NHDLJKDN_01980		hypothetical_protein	27.1352	36.0072	31.5712	6.27341	32.4695	26.3501	29.4098	4.32704	0.93154	-0.102311	0.968808	0.982547	no
PO908_09660	NHDLJKDN_01981	tag	DNA_3_methyladenine_glycosylase_1	89.6581	105.189	97.4235	10.9819	62.3386	49.0166	55.6776	9.42003	0.571501	-0.807172	0.0822864	0.154445	no
PO908_09665	NHDLJKDN_01982	ruvA	Holliday_junction_ATP_dependent_DNA_helicase_RuvA	121.874	133.89	127.882	8.49663	77.8113	62.6995	70.2554	10.6857	0.549377	-0.864133	0.0445484	0.0958438	no
PO908_09670	NHDLJKDN_01983		hypothetical_protein	30.7399	47.487	39.1134	11.8419	44.884	36.9557	40.9199	5.60617	1.04618	0.0651368	0.797042	0.856954	no
PO908_09675	NHDLJKDN_01984	mutL	DNA_mismatch_repair_protein_MutL	106.743	97.2532	101.998	6.71002	84.5016	82.8038	83.6527	1.20051	0.820141	-0.286056	0.413919	0.536963	no
PO908_09680	NHDLJKDN_01985		putative_HTH_type_transcriptional_regulator	60.0051	73.7616	66.8833	9.72732	166.661	126.219	146.44	28.5971	2.18948	1.13059	0.00613665	0.0188834	yes
PO908_09685	NHDLJKDN_01986		hypothetical_protein	18.0234	30.12	24.0717	8.55357	67.5614	50.5952	59.0783	11.9969	2.45426	1.29529	0.0147645	0.0394589	yes
PO908_09690	NHDLJKDN_01987	mutS	DNA_mismatch_repair_protein_MutS	149.818	72.6799	111.249	54.5451	99.2836	108.429	103.856	6.46664	0.933547	-0.0992062	0.754363	0.82619	no
PO908_09695	NHDLJKDN_01988	argR_3	Arginine_regulator	124.403	68.5267	96.4646	39.5102	76.6013	61.462	69.0317	10.7051	0.715616	-0.482742	0.383166	0.509088	no
PO908_09700	NHDLJKDN_01989	argS	Arginine__tRNA_ligase	340.253	184.136	262.194	110.391	143.503	150.673	147.088	5.06995	0.560989	-0.833955	0.0440525	0.0948753	no
PO908_09705	NHDLJKDN_01990		Putative_NrdI_like_protein	201.686	188.361	195.024	9.42197	72.8721	61.6549	67.2635	7.93174	0.344899	-1.53575	0.000256898	0.00115326	yes
PO908_09710	NHDLJKDN_01991		hypothetical_protein	118.339	104.059	111.199	10.0978	63.0663	61.8214	62.4439	0.880339	0.561551	-0.832512	0.0524132	0.109692	no
PO908_09715	NHDLJKDN_01992	malP	Maltodextrin_phosphorylase	31.499	121.637	76.568	63.7373	250.381	259.851	255.116	6.69576	3.33189	1.73634	0.000188419	0.000862652	yes
PO908_09720	NHDLJKDN_01993	malQ	4_alpha_glucanotransferase	71.6951	139.93	105.813	48.2497	279.915	303.303	291.609	16.538	2.75589	1.46252	3.99083e-06	2.6193e-05	yes
PO908_09725	NHDLJKDN_01994	malX	Maltose_maltodextrin_binding_protein	61.7263	88.523	75.1247	18.9482	736.914	711.323	724.119	18.0956	9.6389	3.26887	4.69453e-31	3.60609e-29	yes
PO908_09730	NHDLJKDN_01995	malC	Maltodextrin transport system permease protein MalC	11.4929	28.5045	19.9987	12.029	184.784	177.751	181.267	4.97312	9.06394	3.18014	9.75984e-15	2.10853e-13	yes
PO908_09735	NHDLJKDN_01996	malG	Maltose_maltodextrin_transport_system_permease_protein_MalG	10.8777	27.4059	19.1418	11.6871	97.1086	93.5743	95.3414	2.49916	4.9808	2.31638	7.18464e-07	5.05117e-06	yes
PO908_09740	NHDLJKDN_01997		hypothetical_protein	8.84667	25.0512	16.9489	11.4583	66.7325	56.5243	61.6284	7.21825	3.63612	1.8624	0.000485046	0.00204054	yes
PO908_09745	NHDLJKDN_01998	malR	HTH_type_transcriptional_regulator_MalR	3.68588	18.2351	10.9605	10.2878	38.8741	31.4882	35.1812	5.22268	3.20982	1.68249	0.0126976	0.0348345	yes
PO908_09750	NHDLJKDN_01999	amyX	Pullulanase	18.3714	37.0201	27.6958	13.1866	78.4025	73.8963	76.1494	3.18634	2.7495	1.45917	7.1949e-05	0.000367543	yes
[truncated: 81 more rows]
